# Supplementary material for: Male-Dominant Activation of Rat Renal Organic Anion Transporter 1 (Oat1) and 3 (Oat3) Expression by Transcription Factor BCL6
Source: PLoS One. 2012 Apr 18;7(4):e35556. doi: 10.1371/journal.pone.0035556 (PMC3329484; doi:10.1371/journal.pone.0035556)
Supplement: Table S1 — Sex-dependently expressed genes in rat cortical kidney slices. FC: log2 fold-change (FC)≤−1 or ≥1, FDR: false discovery rate, (m-f): male-female. Genes are displayed in an alphabetical order, starting with negative log2 FC representing genes higher expressed in females, followed by genes with a positive log2 FC representing higher expression in males. Probes with a FDR >5% and probes with no Gene ID are excluded in this list. (XLS) [file pone.0035556.s001.xls]

## Sheet: Volcanoblot
AgilentID	Symbol	Name	GeneID	RefSeq	Ensembl	UniGene	UniProt	Chr	AveExpr	logFC male - female	P.Value male - female	FDR male - female
A_44_P1058932	Akr1b7	aldo-keto reductase family 1, member B7	116463	NM_053781	ENSRNOG00000009875	Rn.32702	Q5RJP0	4	9.61318	-8.16338	0.000112957	0.00575175
A_44_P199129	Adh6	alcohol dehydrogenase 6 (class V)	310903	NM_001012084	ENSRNOG00000012436	Rn.214994	Q5XI95	2	9.90645	-6.28548	5.80221e-06	0.00119227
A_64_P007988	Slc22a13	solute carrier family 22 (organic anion transporter), member 13	316062	NM_001126285	ENSRNOG00000033660	Rn.99291	NA	8	7.78532	-5.5859	6.09957e-07	0.000396464
A_44_P321009	Cyp1a1	cytochrome P450, family 1, subfamily a, polypeptide 1	24296	NM_012540	ENSRNOG00000019500	Rn.10352	P00185	8	8.41448	-5.49511	1.78283e-06	0.00066459
A_64_P143865	Ttr	transthyretin	24856	NM_012681	ENSRNOG00000016275	Rn.1404	P02767	18	7.8797	-5.38833	4.33841e-06	0.00102257
A_44_P639365	Col24a1	collagen, type XXIV, alpha 1	499723	XM_001077062	ENSRNOG00000014143	Rn.116424	NA	2	6.99831	-5.17069	1.85305e-06	0.00066459
A_64_P028838	NA	NA	NA	NA	NA	NA	NA	NA	6.07115	-5.16163	2.66945e-05	0.0027012
A_64_P126030	Slc22a7	solute carrier family 22 (organic anion transporter), member 7	89776	NM_053537	ENSRNOG00000018420	Rn.10009	Q5RLM2	9	11.0626	-5.08488	2.33744e-07	0.000267205
A_64_P083369	Serpina10	serine (or cysteine) peptidase inhibitor, clade A (alpha-1 antiproteinase, antitrypsin), member 10	171154	NM_133617	ENSRNOG00000028888	Rn.10502	Q62975	6	7.9489	-5.04089	1.05865e-06	0.000510334
A_64_P048908	Slc7a12	solute carrier family 7 (cationic amino acid transporter, y+ system), member 12	294881	NM_001011948	ENSRNOG00000033830	Rn.34357	Q6AYR7	2	12.5937	-4.53695	1.11607e-06	0.000510334
A_44_P193083	Foxa1	forkhead box A1	25098	NM_012742	ENSRNOG00000009284	Rn.10470	P23512	6	4.45693	-4.40968	2.47687e-06	0.000786509
A_44_P122252	Stc2	stanniocalcin 2	63878	NM_022230	ENSRNOG00000020729	Rn.44823	Q9R0K8	10	5.70258	-4.35046	8.77475e-05	0.00497809
A_44_P609518	RGD1564053	similar to hypothetical protein	500390	NM_001109259	ENSRNOG00000005375	Rn.219789	NA	5	7.20989	-4.28401	1.14945e-06	0.00051529
A_42_P665039	Col17a1	collagen, type XVII, alpha 1	294027	NM_001106366	ENSRNOG00000012110	Rn.40392	NA	1	10.4117	-4.09256	2.63186e-05	0.0027012
A_44_P604824	Prss35	protease, serine, 35	315866	NM_001008560	ENSRNOG00000025184	Rn.161916	Q5R212	8	5.53298	-4.05752	2.53704e-06	0.000794579
A_64_P155820	RGD1562107	similar to class-alpha glutathione S-transferase	363205	XM_001070946	ENSRNOG00000024755	Rn.46642	NA	9	8.73776	-4.01645	3.79712e-06	0.000944562
A_64_P153921	Cmtm2a	CKLF-like MARVEL transmembrane domain containing 2A	307616	NM_001013142	ENSRNOG00000025420	Rn.163394	Q6AYN6	19	7.84614	-4.00192	9.04117e-07	0.000492162
A_64_P113301	NA	NA	NA	NA	NA	NA	NA	NA	7.496	-3.98891	6.99081e-05	0.00444033
A_64_P054923	NA	NA	NA	NA	NA	NA	NA	NA	6.93267	-3.95949	0.000126633	0.00622419
A_43_P11563	Cnr1	cannabinoid receptor 1 (brain)	25248	NM_012784	ENSRNOG00000008223	Rn.89774	P20272	5	5.54942	-3.90657	1.1025e-05	0.00171472
A_64_P000525	LOC361914	similar to solute carrier family 7 (cationic amino acid transporter, y+ system), member 12	361914	NM_001017465	ENSRNOG00000028985	Rn.207166	Q6AXS1	2	12.8846	-3.87087	3.16848e-06	0.000872781
A_64_P083229	NA	NA	NA	NA	NA	NA	NA	NA	6.5006	-3.86093	0.000246808	0.0093115
A_44_P154554	NA	NA	NA	NA	NA	NA	NA	NA	4.91845	-3.7969	0.000211726	0.0084815
A_64_P046359	NA	NA	NA	NA	NA	NA	NA	NA	5.66858	-3.73082	0.000205305	0.00833728
A_44_P422082	NA	NA	NA	NA	NA	NA	NA	NA	5.87663	-3.64218	1.24874e-06	0.000549038
A_44_P511275	LOC685904	similar to Spetex-2F protein	685904	XM_001065695	ENSRNOG00000039797	NA	NA	Un	5.89179	-3.61038	0.000193627	0.00807827
A_64_P110789	NA	NA	NA	NA	NA	NA	NA	NA	4.40488	-3.58744	0.000351285	0.0111884
A_64_P033011	NA	NA	NA	NA	NA	NA	NA	NA	5.03587	-3.56003	0.000742135	0.0180121
A_44_P1030258	Cnr1	cannabinoid receptor 1 (brain)	25248	NM_012784	ENSRNOG00000008223	Rn.89774	P20272	5	7.07623	-3.52048	1.09056e-06	0.000510334
A_44_P217866	LOC310902	similar to Alcohol dehydrogenase 1A (Alcohol dehydrogenase alpha subunit)	310902	XR_009220	NA	Rn.154612	NA	2	4.38922	-3.50593	2.47501e-06	0.000786509
A_64_P008435	NA	NA	NA	NA	NA	NA	NA	NA	5.6854	-3.49173	0.000105134	0.00550043
A_44_P342739	Ribc2	RIB43A domain with coiled-coils 2	300122	NM_001013949	ENSRNOG00000033502	Rn.96045	Q6AXN9	7	6.81093	-3.45151	0.0041483	0.0478518
A_64_P007990	Slc22a13	solute carrier family 22 (organic anion transporter), member 13	316062	NM_001126285	ENSRNOG00000033660	Rn.99291	NA	8	8.84209	-3.38421	1.03608e-07	0.000215345
A_64_P065146	LOC498565	hypothetical LOC498565	498565	XM_573840	ENSRNOG00000034081	Rn.145488	NA	15	9.19486	-3.32715	7.29427e-05	0.00456901
A_64_P049423	Sds	serine dehydratase	25044	NM_053962	ENSRNOG00000001388	Rn.9918	P09367	12	7.93832	-3.31795	2.67707e-05	0.0027012
A_44_P340261	RGD1305807	hypothetical LOC298077	298077	NM_001025276	ENSRNOG00000010497	Rn.18576	Q4QR84	5	6.42156	-3.29186	2.68194e-05	0.0027012
A_64_P093567	Spetex-2A	Spetex-2A protein	364261	NM_001009976	ENSRNOG00000039993	Rn.198259	Q5KT09	15	9.65718	-3.28515	4.49328e-05	0.00348236
A_64_P083730	NA	NA	NA	NA	NA	NA	NA	NA	6.70956	-3.28426	0.000477376	0.0136599
A_64_P114116	NA	NA	NA	NA	NA	NA	NA	NA	9.35833	-3.23542	4.65004e-05	0.00353202
A_64_P121722	Smoc2	SPARC related modular calcium binding 2	292401	NM_001106215	ENSRNOG00000014166	Rn.6092	NA	1	7.17078	-3.23486	3.29598e-06	0.000891661
A_64_P034901	LOC316935	similar to Spetex-2D protein	316935	XM_229514	ENSRNOG00000039995	NA	NA	15	9.16531	-3.23081	9.68849e-05	0.00526527
A_43_P14101	Aebp2	AE binding protein 2	297705	NM_001106626	ENSRNOG00000008929	Rn.219578	NA	4	8.46165	-3.11873	3.82375e-06	0.000944562
A_64_P017662	NA	NA	NA	NA	NA	NA	NA	NA	7.04089	-3.08512	5.22368e-05	0.00386502
A_64_P030070	LOC680666	hypothetical protein LOC680666	680666	XM_001058253	NA	Rn.155616	NA	3	9.90108	-3.02697	1.29219e-05	0.00188174
A_64_P014153	NA	NA	NA	NA	NA	NA	NA	NA	7.0709	-3.01553	0.000275093	0.00989485
A_42_P812805	Smoc2	SPARC related modular calcium binding 2	292401	NM_001106215	ENSRNOG00000014166	Rn.6092	NA	1	12.5952	-3.0127	4.32137e-06	0.00102257
A_64_P049131	NA	NA	NA	NA	NA	NA	NA	NA	7.81282	-2.97324	0.00026824	0.00981244
A_64_P352486	Spetex-2G	Spetex-2G protein	361099	NM_001009971	ENSRNOG00000034081	Rn.202552	Q5KT03	15	6.73808	-2.91415	0.000138971	0.00660558
A_42_P703647	Cda	cytidine deaminase	362638	NM_001108688	ENSRNOG00000015677	Rn.6887	NA	5	3.88762	-2.85548	5.58508e-05	0.00403005
A_64_P102265	NA	NA	NA	NA	NA	NA	NA	NA	6.70865	-2.79633	0.000974868	0.0210666
A_64_P078240	Ms4a12	membrane-spanning 4-domains, subfamily A, member 12	293741	NM_001106337	NA	Rn.81309	NA	1	3.89299	-2.79178	0.00810405	0.0694984
A_64_P146507	NA	NA	NA	NA	NA	NA	NA	NA	11.6912	-2.75586	1.5025e-05	0.00202069
A_64_P003789	NA	NA	NA	NA	NA	NA	NA	NA	6.13092	-2.72851	0.00052582	0.0144841
A_64_P095133	Gjb5	gap junction protein, beta 5	29586	NM_019241	ENSRNOG00000014408	Rn.16074	P28232	5	6.35558	-2.70142	1.08506e-05	0.00171088
A_64_P114114	NA	NA	NA	NA	NA	NA	NA	NA	6.3183	-2.69251	0.00041368	0.01247
A_64_P124924	LOC501369	similar to spermatogenesis associated glutamate (E)-rich protein 4d	501369	XM_576782	NA	NA	NA	Un	4.22446	-2.67868	0.00189108	0.030521
A_42_P675879	Cyp4f4	cytochrome P450, family 4, subfamily f, polypeptide 4	286904	NM_173123	ENSRNOG00000032895	Rn.10170	P51869	7	7.13974	-2.67145	3.4583e-05	0.00295794
A_64_P039888	Abcb1b	ATP-binding cassette, sub-family B (MDR/TAP), member 1B	24646	NM_012623	ENSRNOG00000022719	Rn.144554	P43245	4	10.3588	-2.65795	0.00396386	0.0464555
A_64_P021149	NA	NA	NA	NA	NA	NA	NA	NA	9.47386	-2.6186	0.000579433	0.0154581
A_64_P007327	LOC691429	hypothetical protein LOC691429	691429	NM_001145175	ENSRNOG00000016877	Rn.50094	NA	1	4.1137	-2.55896	0.000670606	0.0169603
A_43_P23118	Igfbpl1	insulin-like growth factor binding protein-like 1	366366	NM_001108972	ENSRNOG00000011320	Rn.32120	NA	5	6.25452	-2.5362	5.84065e-06	0.00119227
A_64_P132721	RGD1304731	similar to RIKEN cDNA 5330437I02 gene	291549	NM_001106139	ENSRNOG00000024640	Rn.70441	NA	18	10.7158	-2.49512	8.8675e-06	0.00154762
A_44_P180717	Pstpip1	proline-serine-threonine phosphatase-interacting protein 1	300732	NM_001106824	ENSRNOG00000016413	Rn.6937	NA	8	8.03053	-2.49073	1.55598e-05	0.00206827
A_44_P271953	NA	NA	NA	NA	NA	NA	NA	NA	6.99304	-2.48688	0.0011822	0.0235441
A_44_P150112	NA	NA	NA	NA	NA	NA	NA	NA	9.39664	-2.44538	0.00714435	0.0649468
A_64_P279594	NA	NA	NA	NA	NA	NA	NA	NA	4.57738	-2.4422	0.00014001	0.00664117
A_64_P132716	RGD1304731	similar to RIKEN cDNA 5330437I02 gene	291549	NM_001106139	ENSRNOG00000024640	Rn.70441	NA	18	8.50176	-2.43108	2.08543e-05	0.00234872
A_42_P770336	Mcoln2	mucolipin 2	292168	NM_001039005	ENSRNOG00000015089	Rn.35113	Q499S1	2	6.90449	-2.41221	0.00010035	0.00536054
A_43_P14817	Afp	alpha-fetoprotein	24177	NM_012493	ENSRNOG00000002889	Rn.9174	P02773	14	5.2676	-2.40549	0.00120461	0.0238039
A_44_P204704	Cpe	carboxypeptidase E	25669	NM_013128	NA	Rn.7149	P15087	16	11.6828	-2.39123	5.98775e-07	0.000396464
A_64_P112305	NA	NA	NA	NA	NA	NA	NA	NA	5.93174	-2.37981	0.00452036	0.0500479
A_64_P065868	Acvr1c	activin A receptor, type IC	245921	NM_139090	ENSRNOG00000004828	Rn.10580	P70539	3	7.23457	-2.33608	1.76778e-06	0.00066459
A_64_P038872	A2m	alpha-2-macroglobulin	24153	NM_012488	ENSRNOG00000028896	Rn.109457	P06238	4	4.86887	-2.32747	0.0140737	0.0937239
A_64_P109232	Nmb	neuromedin B	499194	NM_001109149	ENSRNOG00000011011	Rn.18763	NA	1	9.54103	-2.31745	0.00185832	0.0303372
A_64_P031501	Slc22a9	solute carrier family 22 (organic anion transporter), member 9	286961	NM_173302	ENSRNOG00000021214	Rn.105623	Q76M99	1	13.5944	-2.3166	1.58765e-05	0.00207337
A_64_P082495	RGD1564937	similar to RIKEN cDNA 1110032A03	500995	NM_001134636	ENSRNOG00000030962	Rn.220611	NA	8	9.52908	-2.29995	3.93317e-05	0.0031784
A_64_P042249	Acvr1c	activin A receptor, type IC	245921	NM_139090	ENSRNOG00000004828	Rn.10580	P70539	3	10.2314	-2.29276	2.77308e-06	0.000816697
A_64_P046358	NA	NA	NA	NA	NA	NA	NA	NA	9.04007	-2.27472	0.000934668	0.0204491
A_43_P17810	Nxf7	nuclear RNA export factor 7	501621	NM_001037216	ENSRNOG00000023256	Rn.24735	Q498M8	X	5.77826	-2.26327	0.000545429	0.0147782
A_64_P159174	NA	NA	NA	NA	NA	NA	NA	NA	6.48691	-2.26232	0.0130445	0.0900469
A_44_P156774	NA	NA	NA	NA	NA	NA	NA	NA	5.52447	-2.24923	0.00117242	0.0234242
A_44_P493005	Foxq1	forkhead box Q1	64826	NM_022858	NA	Rn.10101	Q63244	17	9.97922	-2.23464	2.06317e-05	0.00233517
A_64_P007518	Ttc39a	tetratricopeptide repeat domain 39A	298366	NM_001134519	ENSRNOG00000009519	Rn.24241	NA	5	8.24333	-2.22838	4.33938e-05	0.00339049
A_64_P074102	NA	NA	NA	NA	NA	NA	NA	NA	7.4952	-2.22628	0.00732395	0.0656399
A_64_P038873	A2m	alpha-2-macroglobulin	24153	NM_012488	ENSRNOG00000028896	Rn.109457	P06238	4	5.41682	-2.19822	0.00240294	0.0350608
A_64_P093204	Col17a1	collagen, type XVII, alpha 1	294027	NM_001106366	ENSRNOG00000012110	Rn.40392	NA	1	5.72419	-2.19269	0.000224481	0.00878822
A_44_P306999	Klkbl4	plasma kallikrein-like protein 4	291846	NM_001013888	ENSRNOG00000023092	Rn.160028	Q6AY28	19	4.57041	-2.19134	0.0101058	0.0788968
A_64_P011144	NA	NA	NA	NA	NA	NA	NA	NA	4.28558	-2.15539	0.0329829	0.151866
A_44_P173289	Pkd2l2	polycystic kidney disease 2-like 2	291683	NM_001106156	ENSRNOG00000025489	Rn.207191	NA	18	6.79507	-2.15498	2.42395e-05	0.00254215
A_44_P320677	Slco1a6	solute carrier organic anion transporter family, member 1a6	84608	NM_130736	ENSRNOG00000030894	Rn.9912	Q9QYE2	4	11.1144	-2.13816	0.000236573	0.00905935
A_64_P007880	LOC689709	similar to FERM domain containing 1	689709	XM_001071738	ENSRNOG00000032210	Rn.145292	NA	1	6.10719	-2.12445	0.000480318	0.0137066
A_43_P20954	NA	NA	NA	NA	NA	NA	NA	NA	5.22488	-2.08797	0.0065087	0.0618232
A_64_P142937	NA	NA	NA	NA	NA	NA	NA	NA	8.17796	-2.05662	0.00967124	0.077155
A_64_P134150	RGD1560846	similar to hypothetical protein MGC40178	498133	NM_001134603	ENSRNOG00000000905	Rn.137826	NA	12	7.9194	-2.00965	0.0010018	0.0214058
A_64_P014677	Olr1592	olfactory receptor 1592	289254	NM_001000084	ENSRNOG00000003518	Rn.142336	NA	13	4.41949	-2.00517	0.000639818	0.0164361
A_64_P009718	Btbd17	BTB (POZ) domain containing 17	303660	NM_001134534	ENSRNOG00000003109	Rn.101489	NA	10	4.7576	-2.00046	0.000187664	0.00791616
A_64_P018832	NA	NA	NA	NA	NA	NA	NA	NA	6.05372	-1.99455	0.0094904	0.0764444
A_44_P330188	Acox2	acyl-Coenzyme A oxidase 2, branched chain	252898	NM_145770	ENSRNOG00000007378	Rn.10622	P97562	15	8.00638	-1.97662	7.7088e-05	0.0046626
A_64_P363385	Ugt1a9	UDP glucuronosyltransferase 1 family, polypeptide A9	396552	NM_201425	ENSRNOG00000018740	Rn.26489	Q6T5F3	9	8.0281	-1.93132	4.53746e-06	0.0010374
A_43_P11654	Pnoc	prepronociceptin	25516	NM_013007	ENSRNOG00000014231	Rn.87935	Q62923	15	5.08023	-1.92888	0.000162702	0.00729385
A_64_P000228	Pld1	phospholipase D1	25096	NM_030992	ENSRNOG00000028156	Rn.11130	P70496	2	6.08005	-1.92853	0.000136798	0.00655683
A_64_P018831	NA	NA	NA	NA	NA	NA	NA	NA	7.66765	-1.90647	0.000733374	0.0178754
A_64_P040345	NA	NA	NA	NA	NA	NA	NA	NA	4.76561	-1.89187	0.000301268	0.0103422
A_44_P473715	NA	NA	NA	NA	NA	NA	NA	NA	7.74985	-1.888	0.000214622	0.00851892
A_44_P522811	NA	NA	NA	NA	NA	NA	NA	NA	10.2433	-1.87326	0.00132482	0.0252411
A_64_P002809	Grhl1	grainyhead-like 1 (Drosophila)	313993	XM_001074769	ENSRNOG00000023316	Rn.212889	NA	6	9.57221	-1.87227	0.0467488	0.184661
A_64_P052705	Ankrd5	ankyrin repeat domain 5	296184	NM_001106516	ENSRNOG00000005792	Rn.44014	NA	3	4.38753	-1.86072	0.00320351	0.0408716
A_64_P099638	Lcn11	lipocalin 11	100169711	NM_001135809	NA	Rn.116833	NA	NA	6.55121	-1.85957	0.00103505	0.0217104
A_64_P164250	Spetex-2F	Spetex-2F protein	316940	NM_001009968	ENSRNOG00000029659	Rn.110794	Q5KT04	15	9.8434	-1.84702	0.000154553	0.00701101
A_44_P398193	Cgref1	cell growth regulator with EF hand domain 1	245918	NM_139087	ENSRNOG00000007923	Rn.31842	P97586	6	9.88388	-1.82984	8.46189e-05	0.00492275
A_64_P085530	Scd1	stearoyl-Coenzyme A desaturase 1	246074	NM_139192	ENSRNOG00000013552	Rn.1023	P07308	1	6.4313	-1.82942	0.0128715	0.0894388
A_44_P458021	Tnfrsf11b	tumor necrosis factor receptor superfamily, member 11b	25341	NM_012870	ENSRNOG00000008336	Rn.202973	O08727	7	11.2126	-1.81978	0.00127515	0.0246447
A_43_P13262	Crtac1	cartilage acidic protein 1	171438	NM_134401	ENSRNOG00000015220	Rn.198566	Q5EB82	1	8.81441	-1.81878	2.03995e-07	0.000267205
A_64_P022005	NA	NA	NA	NA	NA	NA	NA	NA	7.7749	-1.79146	0.000423406	0.0126706
A_42_P841193	Ddit4l	DNA-damage-inducible transcript 4-like	140582	NM_080399	ENSRNOG00000010047	Rn.19672	Q8VD50	2	14.015	-1.75784	0.00362179	0.043975
A_64_P002730	Pacrg	Park2 co-regulated	499021	NM_001077677	NA	Rn.202340	NA	1	8.05256	-1.74979	3.56443e-06	0.000926064
A_64_P070746	LOC500148	similar to 40S ribosomal protein S7 (S8)	500148	NM_001035253	ENSRNOG00000038471	Rn.123131	Q6AY74	4	5.59876	-1.73597	3.78641e-05	0.00313655
A_64_P150623	NA	NA	NA	NA	NA	NA	NA	NA	8.38846	-1.72534	3.93425e-05	0.0031784
A_42_P593020	Rln1	relaxin 1	25616	NM_013413	ENSRNOG00000015920	Rn.9830	P01347	1	5.59674	-1.71723	2.81626e-05	0.0027168
A_64_P142141	Cldn23	claudin 23	290789	NM_001033062	ENSRNOG00000011424	Rn.141283	Q497B5	16	7.90701	-1.71267	0.000396129	0.0121241
A_64_P004007	RGD1305627	hypothetical LOC314467	314467	NM_001134560	NA	Rn.22347	NA	6	5.72591	-1.71017	0.00941851	0.0761441
A_64_P014642	NA	NA	NA	NA	NA	NA	NA	NA	4.55038	-1.68508	0.00270339	0.0375274
A_42_P670493	NA	NA	NA	NA	NA	NA	NA	NA	5.34046	-1.65126	0.00310207	0.0402969
A_64_P023365	Abcb10	ATP-binding cassette, sub-family B (MDR/TAP), member 10	361439	NM_001012166	ENSRNOG00000017993	Rn.22937	Q5FVL8	19	12.8933	-1.64239	0.00706388	0.0645232
A_42_P671348	Hhatl	hedgehog acyltransferase-like	301073	NM_001106868	ENSRNOG00000019404	Rn.22829	NA	8	7.4726	-1.63039	0.0113102	0.0835761
A_64_P065822	Pld1	phospholipase D1	25096	NM_030992	ENSRNOG00000028156	Rn.11130	P70496	2	13.6035	-1.62804	0.000458438	0.0133052
A_44_P538640	Azgp1	alpha-2-glycoprotein 1, zinc-binding	25294	NM_012826	ENSRNOG00000001333	Rn.5007	Q3B8R6	12	13.2978	-1.61246	0.00062392	0.0162653
A_64_P030407	NA	NA	NA	NA	NA	NA	NA	NA	6.26165	-1.61227	0.0302873	0.144022
A_43_P17126	NA	NA	NA	NA	NA	NA	NA	NA	6.05571	-1.60271	0.000685986	0.0171407
A_64_P036352	Cbr1	carbonyl reductase 1	29224	NM_019170	ENSRNOG00000032165	Rn.3425	O08559	11	13.944	-1.60168	0.000233441	0.00897
A_64_P005581	Fndc1	fibronectin type III domain containing 1	308099	NM_001038615	ENSRNOG00000030210	Rn.20633	Q2Q0I9	1	5.19879	-1.59989	0.00482722	0.0519363
A_64_P120327	NA	NA	NA	NA	NA	NA	NA	NA	5.06219	-1.59883	1.18644e-05	0.0017964
A_64_P043536	Mlana	melan-A	293890	NM_001106348	ENSRNOG00000036608	Rn.12340	NA	1	10.9607	-1.59655	1.67907e-05	0.00212092
A_42_P453976	NA	NA	NA	NA	NA	NA	NA	NA	6.51784	-1.59476	0.000838991	0.0194148
A_64_P098698	NA	NA	NA	NA	NA	NA	NA	NA	9.15063	-1.58804	4.01474e-07	0.000367156
A_44_P962846	Dock5	dedicator of cytokinesis 5	305987	NM_001107274	NA	Rn.209596	NA	15	12.0089	-1.57926	0.00174802	0.0292541
A_64_P000930	Spta1	spectrin, alpha, erythrocytic 1 (elliptocytosis 2)	289257	NM_001011908	ENSRNOG00000003537	Rn.44157	Q6XDA1	13	11.4024	-1.57866	2.62318e-06	0.000808161
A_43_P11861	Dio3	deiodinase, iodothyronine, type III	29475	NM_017210	NA	Rn.11237	P49897	6	6.07474	-1.56192	4.19289e-05	0.00331703
A_64_P145163	NA	NA	NA	NA	NA	NA	NA	NA	5.45974	-1.54586	0.00989712	0.0779193
A_42_P669779	Cldn1	claudin 1	65129	NM_031699	ENSRNOG00000001926	Rn.24293	P56745	11	11.6263	-1.53693	5.65558e-07	0.000396464
A_44_P131749	Doc2b	double C2-like domains, beta	81820	NM_031142	NA	Rn.10689	P70610	10	4.45715	-1.52807	0.0122595	0.0870027
A_44_P548831	Slc23a3	solute carrier family 23 (nucleobase transporters), member 3	367298	NM_001109006	ENSRNOG00000018266	Rn.44148	NA	9	10.3937	-1.52803	0.000597271	0.0158049
A_44_P121668	Slc24a5	solute carrier family 24, member 5	311387	NM_001107769	NA	Rn.162699	NA	3	6.59834	-1.52476	0.000691913	0.0171948
A_64_P050852	St6gal1	ST6 beta-galactosamide alpha-2,6-sialyltranferase 1	25197	NM_001113344	ENSRNOG00000001823	Rn.54567	P13721	11	7.4497	-1.52254	0.000247931	0.009337
A_64_P092534	Sspo	SCO-spondin	474348	NM_001007016	ENSRNOG00000025848	Rn.124116	Q700K0	4	9.80033	-1.51903	0.0128781	0.0894388
A_64_P003790	NA	NA	NA	NA	NA	NA	NA	NA	6.1916	-1.51624	0.00845403	0.0713753
A_64_P134263	LOC690626	hypothetical protein LOC690626	690626	XM_001075006	NA	NA	NA	Un	4.11122	-1.51013	0.0112789	0.0834611
A_44_P997940	rCG_51406	neuritin 1-like	100189544	NM_001135006	NA	Rn.220423	NA	19	5.81607	-1.50619	0.0182286	0.108224
A_44_P531758	Cryab	crystallin, alpha B	25420	NM_012935	ENSRNOG00000010524	Rn.98208	P23928	8	15.6205	-1.50356	6.6549e-05	0.00435012
A_44_P340311	RGD1565480	similar to hypothetical protein MGC35130	500511	XR_007925	NA	Rn.162072	NA	5	6.63658	-1.4895	0.000630558	0.0163267
A_64_P034735	NA	NA	NA	NA	NA	NA	NA	NA	7.95532	-1.48777	0.0034621	0.042809
A_64_P041481	Mep1b	meprin 1 beta	25727	NM_013183	NA	Rn.3520	P28826	18	14.6954	-1.48222	0.000251657	0.00943218
A_44_P965869	Arid3b	AT rich interactive domain 3B (Bright like)	367092	NM_001109001	ENSRNOG00000019677	Rn.18259	NA	8	5.42415	-1.48027	0.000164654	0.00733817
A_44_P441252	Slc5a10	solute carrier family 5 (sodium/glucose cotransporter), member 10	303205	NM_001107007	ENSRNOG00000002616	Rn.163101	NA	10	14.4047	-1.47356	0.000332798	0.0109374
A_44_P1011918	NA	NA	NA	NA	NA	NA	NA	NA	7.04497	-1.46458	1.35625e-05	0.00191173
A_44_P379347	Gsbs	G substrate	266705	NM_153467	ENSRNOG00000012235	Rn.24323	Q8CJC8	4	6.79811	-1.4566	0.000409578	0.0124029
A_64_P057196	Cldn14	claudin 14	304073	NM_001013429	ENSRNOG00000001691	Rn.11783	Q5BJQ1	11	6.75258	-1.44731	0.00241608	0.0351491
A_64_P054818	LOC690326	hypothetical protein LOC690326	690326	NM_001109578	ENSRNOG00000024508	Rn.162773	NA	4	7.98562	-1.44234	0.0243519	0.12746
A_64_P121427	RGD1311940	similar to bA305P22.2.1 (novel protein, isoform 1)	362287	NM_001108613	ENSRNOG00000010275	Rn.101413	NA	3	8.21057	-1.43946	9.27177e-05	0.00516461
A_64_P042611	NA	NA	NA	NA	NA	NA	NA	NA	8.76604	-1.43723	0.00444128	0.0496776
A_44_P296167	Kng2	kininogen 2	25087	NM_001102418	NA	Rn.128333	P08934	11	7.94784	-1.4333	0.00103277	0.0217023
A_44_P489608	Gfra4	GDNF family receptor alpha 4	66023	NM_023967	ENSRNOG00000021241	Rn.64500	Q9EPI2	3	4.95983	-1.42158	0.0332504	0.152503
A_44_P652899	Gpm6a	glycoprotein m6a	306439	NM_178105	ENSRNOG00000010731	Rn.34370	Q812E9	16	10.5957	-1.41446	0.00470701	0.051125
A_64_P040860	LOC305806	similar to glutaredoxin 1 (thioltransferase); glutaredoxin	305806	NM_001013993	ENSRNOG00000039996	Rn.123447	Q6AY00	15	6.0795	-1.4073	0.000403102	0.0122236
A_64_P063443	NA	NA	NA	NA	NA	NA	NA	NA	9.66559	-1.40271	1.89782e-05	0.00228677
A_44_P233557	Micalcl	MICAL C-terminal like	293180	NM_182669	ENSRNOG00000016210	Rn.30134	Q4G091	1	6.73226	-1.3961	0.0327989	0.151369
A_44_P140026	Tle2	transducin-like enhancer of split 2 (E(sp1) homolog, Drosophila)	299636	NM_001039013	ENSRNOG00000005874	Rn.38683	Q496Z7	7	10.0972	-1.39292	2.34069e-05	0.0025007
A_64_P027752	RGD1565052	similar to hypothetical protein MGC27085	499589	NM_001044696	ENSRNOG00000027935	Rn.30636	Q4V8D9	2	7.89185	-1.39081	0.0013956	0.0260778
A_64_P220098	RGD1306344	similar to Ab1-133	296384	NM_001047860	ENSRNOG00000008194	Rn.202742	Q7TP99	3	9.83913	-1.39016	8.58656e-07	0.000490786
A_42_P636400	Akr1c14	aldo-keto reductase family 1, member C14	191574	NM_138547	ENSRNOG00000017672	Rn.10021	P23457	17	5.41218	-1.3797	0.00573699	0.0575736
A_64_P049161	Epha8	Eph receptor A8	60589	XM_001069777	ENSRNOG00000013036	Rn.62934	P29321	5	5.49695	-1.37521	0.00236805	0.0347279
A_44_P287956	Ankrd36	ankyrin repeat domain 36	305491	NM_198684	ENSRNOG00000011940	Rn.107052	Q5XIP7	14	5.48476	-1.37467	0.00626286	0.0605958
A_64_P046476	NA	NA	NA	NA	NA	NA	NA	NA	6.59936	-1.3735	0.000108092	0.00560385
A_64_P089105	Lrrc7	leucine rich repeat containing 7	117284	NM_057142	ENSRNOG00000011980	Rn.89629	P70587	2	5.65887	-1.36791	0.0124789	0.0878942
A_43_P12236	Oat	ornithine aminotransferase (gyrate atrophy)	64313	NM_022521	ENSRNOG00000016807	Rn.1430	P04182	1	17.2225	-1.36251	3.02748e-05	0.00277981
A_64_P048013	Arhgap28	Rho GTPase activating protein 28	301709	XM_001054365	ENSRNOG00000017065	Rn.14693	NA	9	9.12486	-1.35763	0.0090864	0.0744777
A_43_P11520	Thrsp	thyroid hormone responsive	25357	NM_012703	ENSRNOG00000012404	Rn.81140	P04143	1	6.10337	-1.35369	0.0298211	0.143094
A_44_P186951	Abca7	ATP-binding cassette, sub-family A (ABC1), member 7	299609	NM_207598	ENSRNOG00000012939	Rn.25281	Q7TNJ2	7	11.9773	-1.35124	1.40368e-05	0.00193327
A_44_P323773	Akr1c21	aldo-keto reductase family 1, member C21	291283	NM_001013057	ENSRNOG00000029844	Rn.139229	Q6AYQ2	17	5.60075	-1.35116	0.000133087	0.00646023
A_64_P053197	NA	NA	NA	NA	NA	NA	NA	NA	8.38781	-1.35089	2.99265e-05	0.00275891
A_43_P11460	Cela1	chymotrypsin-like elastase family, member 1	24331	NM_012552	ENSRNOG00000004725	Rn.6044	P00773	7	5.28756	-1.34786	0.00610858	0.0595749
A_64_P017069	LOC679909	similar to Spetex-2E protein	679909	XM_001054925	NA	NA	NA	15	4.713	-1.34631	0.0190136	0.110914
A_64_P015816	NA	NA	NA	NA	NA	NA	NA	NA	5.25078	-1.34029	0.0133313	0.0912557
A_43_P20963	RGD1566180	RGD1566180	311956	NM_001110489	ENSRNOG00000025735	Rn.161776	Q5FVM0	4	9.95294	-1.33728	0.00221537	0.0333005
A_64_P286599	NA	NA	NA	NA	NA	NA	NA	NA	9.89125	-1.33579	0.00172134	0.0291515
A_43_P11464	Fgg	fibrinogen gamma chain	24367	NM_012559	ENSRNOG00000025074	Rn.1702	P02680	2	5.99558	-1.32995	0.00438887	0.0494299
A_43_P13358	Cst11	cystatin 11	245916	NM_139085	ENSRNOG00000004808	Rn.83602	Q8K5A3	3	4.62843	-1.32775	1.17157e-05	0.0017857
A_64_P110239	Adamts3	ADAM metallopeptidase with thrombospondin type 1, motif 3	305253	NM_001107212	NA	Rn.218557	NA	14	6.2859	-1.3234	0.000211231	0.0084815
A_64_P062663	Gng13	guanine nucleotide binding protein (G protein), gamma 13	685451	NM_001135918	ENSRNOG00000039350	Rn.198863	Q45QJ8	10	14.2965	-1.32311	0.000226404	0.00883321
A_44_P154754	NA	NA	NA	NA	NA	NA	NA	NA	4.57302	-1.32112	0.0154205	0.0987282
A_43_P10037	Fgb	fibrinogen beta chain	24366	NM_020071	ENSRNOG00000007092	Rn.11416	P14480	2	10.3927	-1.3207	1.07117e-06	0.000510334
A_64_P006598	Klhl14	kelch-like 14 (Drosophila)	364823	NM_001108885	ENSRNOG00000015418	Rn.39343	NA	18	7.39445	-1.31759	5.28311e-05	0.00388385
A_64_P077935	LOC690776	hypothetical protein LOC690776	690776	XM_001066003	NA	Rn.213515	NA	2	9.85627	-1.3172	6.20642e-05	0.00423574
A_43_P15980	Angpt2	angiopoietin 2	89805	NM_134454	ENSRNOG00000016696	Rn.138360	O35462	16	8.82687	-1.31686	3.14328e-05	0.00281823
A_42_P702258	Padi4	peptidyl arginine deiminase, type IV	29512	NM_017227	ENSRNOG00000006855	Rn.11155	O88807	5	7.6881	-1.31423	0.0199012	0.11375
A_64_P079528	LOC688585	hypothetical protein LOC688585	688585	XM_001067516	NA	Rn.217144	NA	9	8.90907	-1.31333	0.00272564	0.0377218
A_42_P538527	Klhl14	kelch-like 14 (Drosophila)	364823	NM_001108885	ENSRNOG00000015418	Rn.39343	NA	18	11.9046	-1.3131	2.67647e-05	0.0027012
A_44_P541384	Cmtm3	CKLF-like MARVEL transmembrane domain containing 3	291813	NM_001106164	ENSRNOG00000010691	Rn.15332	NA	19	7.86932	-1.30632	7.79793e-06	0.00141206
A_42_P573412	Spink8	serine peptidase inhibitor, Kazal type 8	301016	NM_001106860	NA	Rn.3817	NA	8	7.40322	-1.30049	7.7491e-05	0.00467461
A_64_P068930	LOC679817	similar to carboxylesterase 1 isoform c precursor	679817	XM_001054575	ENSRNOG00000039725	Rn.115581	NA	19	6.30866	-1.28956	0.000274095	0.00989485
A_44_P515417	Scgb3a2	secretoglobin, family 3A, member 2	498854	NM_001024283	ENSRNOG00000026912	Rn.115368	Q71MM7	18	6.47162	-1.28341	0.000268927	0.00982184
A_64_P160091	RGD1560166	similar to Probable G-protein coupled receptor 62 (hGPCR8)	501049	XM_001073569	ENSRNOG00000022567	NA	NA	8	5.78126	-1.28	6.37928e-06	0.00126826
A_64_P072473	NA	NA	NA	NA	NA	NA	NA	NA	10.2242	-1.26022	7.85885e-05	0.00471491
A_64_P066501	Gng13	guanine nucleotide binding protein (G protein), gamma 13	685451	NM_001135918	ENSRNOG00000039350	Rn.198863	Q45QJ8	10	13.9091	-1.25806	0.00051435	0.014254
A_42_P740370	Cpxm2	carboxypeptidase X (M14 family), member 2	293566	NM_001106306	NA	Rn.24920	NA	1	8.74098	-1.24247	0.0128243	0.0892278
A_44_P140248	Hfe2	hemochromatosis type 2 (juvenile) (human homolog)	310681	NM_001012080	ENSRNOG00000021200	Rn.22490	Q5FWU4	2	9.12836	-1.23944	0.000691366	0.0171948
A_64_P144547	Hsf2bp	heat shock transcription factor 2 binding protein	499413	NM_001127683	ENSRNOG00000001193	Rn.24054	NA	20	6.36029	-1.23727	0.00724489	0.0654095
A_64_P042875	NA	NA	NA	NA	NA	NA	NA	NA	5.76707	-1.23613	0.00362135	0.043975
A_64_P119369	Baat	bile acid Coenzyme A: amino acid N-acyltransferase (glycine N-choloyltransferase)	29725	NM_017300	ENSRNOG00000007395	Rn.11129	Q63276	5	11.7362	-1.23507	0.00121524	0.0239517
A_64_P142470	NA	NA	NA	NA	NA	NA	NA	NA	11.2418	-1.23404	0.00538574	0.0551676
A_64_P030834	NA	NA	NA	NA	NA	NA	NA	NA	10.2054	-1.22767	0.00357943	0.0435996
A_42_P803752	RGD1562146	RGD1562146	500612	XM_001056030	NA	Rn.154972	NA	6	12.0415	-1.22183	5.88599e-05	0.00411584
A_42_P641962	Pcsk6	proprotein convertase subtilisin/kexin type 6	25507	NM_012999	ENSRNOG00000011526	Rn.950	Q63415	1	9.85337	-1.20949	0.001859	0.0303372
A_43_P11484	Mme	membrane metallo endopeptidase	24590	NM_012608	ENSRNOG00000009514	Rn.33598	P07861	2	14.0915	-1.20924	0.00516721	0.0539443
A_64_P047035	NA	NA	NA	NA	NA	NA	NA	NA	5.50159	-1.20296	0.0189823	0.110797
A_43_P12532	Tgfb2	transforming growth factor, beta 2	81809	NM_031131	ENSRNOG00000002418	Rn.24539	Q07257	13	8.13137	-1.18966	0.0256302	0.131324
A_44_P763674	Ephb1	Eph receptor B1	24338	NM_001104528	ENSRNOG00000007865	Rn.46606	P09759	8	5.51369	-1.18158	0.000230349	0.00891387
A_64_P155201	LOC682546	hypothetical protein LOC682546	682546	XR_007969	NA	Rn.201741	NA	2	10.1253	-1.18029	0.000106789	0.00556155
A_44_P280954	Klk1c10	T-kininogenase	292858	NM_001135173	ENSRNOG00000029266	Rn.220730	P36375	1	8.73478	-1.17755	0.0108413	0.0818307
A_42_P600215	Abra	actin-binding Rho activating protein	286965	NM_175844	ENSRNOG00000007999	Rn.21198	Q8K4K7	7	6.57308	-1.17328	0.0030796	0.0401648
A_64_P051082	NA	NA	NA	NA	NA	NA	NA	NA	5.08853	-1.17245	0.0315389	0.14764
A_43_P22556	NA	NA	NA	NA	NA	NA	NA	NA	9.3221	-1.16882	0.000162518	0.00729385
A_43_P11839	Meox2	mesenchyme homeobox 2	29279	NM_017149	ENSRNOG00000006588	Rn.34890	P39020	6	5.14662	-1.1687	0.000153519	0.00699184
A_44_P561166	Aqp4	aquaporin 4	25293	NM_001142366	ENSRNOG00000016043	Rn.90091	P47863	18	11.3416	-1.16645	0.00137388	0.0258314
A_64_P003796	RGD1305939	hypothetical LOC300074	300074	NM_001130581	ENSRNOG00000021795	Rn.72811	Q4V8A5	7	6.5168	-1.16572	0.00145596	0.0265664
A_44_P288241	NA	NA	NA	NA	NA	NA	NA	NA	8.66819	-1.16398	0.000589589	0.0156613
A_42_P794120	Stra6	stimulated by retinoic acid gene 6	363071	NM_001029924	ENSRNOG00000008312	Rn.12735	Q4QR83	8	12.3735	-1.16101	9.06758e-06	0.00155071
A_64_P156333	NA	NA	NA	NA	NA	NA	NA	NA	11.0493	-1.1559	0.000368025	0.0114948
A_64_P148678	Efcab10	EF-hand calcium binding domain 10	362727	NM_001108706	ENSRNOG00000010730	Rn.47920	NA	6	6.23736	-1.15317	0.000379516	0.0118214
A_44_P360486	Cyp4b1	cytochrome P450, family 4, subfamily b, polypeptide 1	24307	NM_016999	ENSRNOG00000009741	Rn.86651	P15129	5	9.36804	-1.14874	0.00116772	0.0233939
A_64_P104553	Itpka	inositol 1,4,5-trisphosphate 3-kinase A	81677	NM_031045	ENSRNOG00000005284	Rn.9877	P17105	3	8.57578	-1.14705	0.00091777	0.0203484
A_64_P040341	NA	NA	NA	NA	NA	NA	NA	NA	5.44303	-1.14407	0.00093912	0.0205073
A_42_P773816	Cd1d1	CD1d1 molecule	25109	NM_017079	ENSRNOG00000016451	Rn.11120	Q63493	2	12.0701	-1.13876	0.000702696	0.0173542
A_64_P116132	Sept4	septin 4	287606	NM_001011893	ENSRNOG00000007367	Rn.6269	Q5I0G8	10	15.1814	-1.13863	7.67973e-05	0.00465734
A_44_P174445	NA	NA	NA	NA	NA	NA	NA	NA	8.4539	-1.13278	0.00042087	0.0126302
A_64_P023102	Otor	otoraplin	366206	NM_001108960	ENSRNOG00000028721	Rn.218530	NA	3	8.12514	-1.13064	0.000112297	0.00574372
A_44_P365889	NA	NA	NA	NA	NA	NA	NA	NA	5.3526	-1.12965	0.00309155	0.040206
A_42_P672907	Tspan8	tetraspanin 8	171048	NM_133526	ENSRNOG00000004411	Rn.6087	O55158	7	12.6629	-1.12925	0.000224083	0.00878765
A_64_P362701	RGD1563714	RGD1563714	500531	NM_001126297	ENSRNOG00000031494	Rn.215037	NA	5	6.1731	-1.12664	0.00636219	0.0610914
A_43_P20484	Slc39a2	solute carrier family 39 (zinc transporter), member 2	305846	NM_001107260	ENSRNOG00000010375	Rn.51972	NA	15	4.38794	-1.1266	0.0170001	0.104273
A_64_P094722	RGD1561530	similar to Tle6 protein	299637	XR_009018	NA	Rn.71420	NA	7	9.20362	-1.11873	0.00198395	0.031412
A_64_P017053	NA	NA	NA	NA	NA	NA	NA	NA	9.80116	-1.11554	0.00210054	0.0324053
A_44_P529581	Osgin1	oxidative stress induced growth inhibitor 1	171493	NM_138504	ENSRNOG00000014948	Rn.15599	Q8R430	19	11.2707	-1.11129	0.00250998	0.0359773
A_64_P162262	Cklf	chemokine-like factor	245978	NM_139111	ENSRNOG00000012752	Rn.81197	Q9JK79	19	12.3317	-1.11083	6.6193e-05	0.00434876
A_64_P147443	NA	NA	NA	NA	NA	NA	NA	NA	8.24256	-1.10671	0.00809146	0.0694426
A_64_P118728	LOC100192205	heat shock factor binding protein 1-like	100192205	NM_001136183	NA	Rn.23583	NA	18	9.18687	-1.1034	4.03992e-05	0.00324086
A_64_P099633	Lcn10	lipocalin 10	499756	NM_001128137	ENSRNOG00000028074	Rn.220358	NA	3	7.34384	-1.10231	0.00988321	0.0779086
A_64_P002250	Adh6a	alcohol dehydrogenase 6A (class V)	295498	NM_001106475	ENSRNOG00000012281	Rn.137460	NA	2	8.0342	-1.09459	0.000183164	0.00785682
A_64_P116301	Adam33	ADAM metallopeptidase domain 33	311425	NM_001107776	NA	Rn.66916	NA	3	6.92697	-1.09324	0.0186005	0.109658
A_64_P020531	NA	NA	NA	NA	NA	NA	NA	NA	8.83324	-1.09286	0.00656706	0.0620424
A_64_P097243	NA	NA	NA	NA	NA	NA	NA	NA	6.74423	-1.09257	0.00152724	0.0273432
A_44_P555689	LOC291863	carboxylesterase-like	291863	NM_001013889	ENSRNOG00000015519	Rn.155930	Q68G49	19	10.0552	-1.08747	0.000212663	0.0084815
A_64_P129273	Hrasls	HRAS-like suppressor	288025	NM_001105871	ENSRNOG00000001711	Rn.11728	NA	11	9.06184	-1.08729	0.00564507	0.0569524
A_44_P415256	NA	NA	NA	NA	NA	NA	NA	NA	5.91073	-1.0829	0.000536682	0.0146772
A_44_P684740	Pcdh17	protocadherin 17	306055	NM_001107279	ENSRNOG00000008970	Rn.198988	NA	15	11.7344	-1.07659	0.013182	0.090695
A_44_P180259	Dpt	dermatopontin	289178	NM_001105965	ENSRNOG00000002947	Rn.8396	NA	13	12.0054	-1.07172	0.000291187	0.010138
A_64_P039091	Zbbx	zinc finger, B-box domain containing	361964	NM_001029922	ENSRNOG00000009792	Rn.198586	Q4QR78	2	6.0498	-1.0699	0.0316324	0.147814
A_64_P005208	Nqo1	NAD(P)H dehydrogenase, quinone 1	24314	NM_017000	ENSRNOG00000012772	Rn.11234	P05982	19	9.51669	-1.06924	0.00469714	0.0510898
A_44_P414311	St6gal1	ST6 beta-galactosamide alpha-2,6-sialyltranferase 1	25197	NM_001113344	ENSRNOG00000001823	Rn.54567	P13721	11	13.9761	-1.06003	0.000230908	0.00891767
A_44_P116898	NA	NA	NA	NA	NA	NA	NA	NA	13.6769	-1.05786	0.000210455	0.00848129
A_64_P053164	Lcn9	lipocalin 9	296578	NM_001106560	ENSRNOG00000027821	Rn.218664	NA	3	5.81154	-1.05733	0.0361028	0.159163
A_44_P326133	NA	NA	NA	NA	NA	NA	NA	NA	9.09351	-1.05617	0.00131206	0.0251333
A_64_P013506	NA	NA	NA	NA	NA	NA	NA	NA	13.5399	-1.05386	0.000176002	0.00766464
A_64_P038414	Lox	lysyl oxidase	24914	NM_017061	ENSRNOG00000014426	Rn.11372	P16636	18	6.90522	-1.05215	0.0154029	0.0986436
A_44_P504041	Rdhe2	epidermal retinal dehydrogenase 2	297805	NM_001106634	ENSRNOG00000008871	Rn.17686	NA	5	4.7834	-1.05115	0.041629	0.173144
A_44_P547771	Cited1	Cbp/p300-interacting transactivator with Glu/Asp-rich carboxy-terminal domain 1	64466	NM_172055	ENSRNOG00000003189	Rn.8163	Q4V8P1	X	11.2167	-1.03737	0.00147084	0.0267134
A_64_P164351	NA	NA	NA	NA	NA	NA	NA	NA	8.55066	-1.03679	0.00132826	0.0252645
A_64_P018751	Aqp4	aquaporin 4	25293	NM_001142366	ENSRNOG00000016043	Rn.90091	P47863	18	7.01884	-1.03552	0.00754338	0.0667675
A_64_P053411	NA	NA	NA	NA	NA	NA	NA	NA	12.0178	-1.03495	0.0116219	0.0844333
A_64_P163031	Cklf	chemokine-like factor	245978	NM_139111	ENSRNOG00000012752	Rn.81197	Q9JK79	19	11.2364	-1.03146	6.7938e-05	0.00436311
A_42_P543004	Socs2	suppressor of cytokine signaling 2	84607	NM_058208	ENSRNOG00000008965	Rn.205056	O88582	7	6.55189	-1.02787	0.000288228	0.010114
A_64_P163424	Cldn20	claudin 20	680178	NM_001109394	ENSRNOG00000023531	Rn.198106	NA	1	6.49328	-1.0252	0.000308724	0.0105506
A_64_P034714	NA	NA	NA	NA	NA	NA	NA	NA	6.42637	-1.02262	0.000558485	0.0150396
A_64_P098081	RGD1563516	similar to histone protein Hist2h3c1	690148	XR_006811	NA	Rn.72468	NA	2	11.1381	-1.02226	0.00412716	0.0476546
A_64_P022452	Pebp4	phosphatidylethanolamine binding protein 4	691997	XM_001069424	ENSRNOG00000026247	Rn.215546	NA	15	8.29507	-1.02195	7.89839e-05	0.00471491
A_64_P088452	Defb29	defensin beta 29	641519	NM_001037368	ENSRNOG00000023195	Rn.72981	Q32ZG3	3	8.80256	-1.02088	0.0366369	0.160588
A_64_P000316	NA	NA	NA	NA	NA	NA	NA	NA	5.55031	-1.01638	0.0243681	0.12746
A_64_P027028	NA	NA	NA	NA	NA	NA	NA	NA	6.31466	-1.01508	0.0339738	0.154424
A_44_P512874	Cth	cystathionase (cystathionine gamma-lyase)	24962	NM_017074	ENSRNOG00000010658	Rn.3881	P18757	2	12.8272	-1.01374	0.00012364	0.00612369
A_64_P008033	RGD1562089	similar to hypothetical protein MGC27770	315145	NM_001130502	ENSRNOG00000018330	Rn.24714	NA	7	4.96124	-1.01338	0.0063118	0.0608632
A_64_P086719	NA	NA	NA	NA	NA	NA	NA	NA	5.6343	-1.01302	0.0487428	0.188778
A_44_P607542	Btbd11	BTB (POZ) domain containing 11	314675	NM_001108078	NA	Rn.99361	NA	7	8.91832	-1.00912	0.00130087	0.025007
A_64_P058883	Ntrk2	neurotrophic tyrosine kinase, receptor, type 2	25054	NM_001163168	ENSRNOG00000018839	Rn.11246	Q63604	17	5.84715	-1.00857	0.0076041	0.0668982
A_64_P166168	NA	NA	NA	NA	NA	NA	NA	NA	11.8067	-1.00743	0.0177256	0.106643
A_64_P025366	RGD1565390	similar to putative protein kinase	365149	XM_344843	NA	NA	NA	1	5.20631	-1.0072	0.0278751	0.137405
A_64_P097168	NA	NA	NA	NA	NA	NA	NA	NA	11.4601	-1.00516	0.00130269	0.025007
A_42_P797218	Gpt	glutamic-pyruvate transaminase (alanine aminotransferase)	81670	NM_031039	ENSRNOG00000033915	Rn.6318	P25409	7	10.5307	-1.00456	8.84456e-05	0.00500528
A_44_P1014659	Plek2	pleckstrin 2	314260	NM_001114180	ENSRNOG00000010098	Rn.22995	NA	6	8.62141	-1.00076	0.012444	0.0877294
A_64_P037112	NA	NA	NA	NA	NA	NA	NA	NA	6.13482	-0.999981	0.0181772	0.108085
A_44_P263355	Lifr	leukemia inhibitory factor receptor alpha	81680	NM_031048	ENSRNOG00000011696	Rn.14529	O70535	2	9.25795	-0.999949	3.88352e-06	0.000944562
A_44_P898436	Lrrc17	leucine rich repeat containing 17	502715	NM_001025155	ENSRNOG00000012817	Rn.207235	Q6AYD0	4	6.55109	-0.996049	2.85311e-05	0.00272932
A_44_P493911	Slc13a5	solute carrier family 13 (sodium-dependent citrate transporter), member 5	266998	NM_170668	ENSRNOG00000014870	Rn.107996	Q8CJ44	10	8.80728	-0.995136	4.99826e-06	0.00110947
A_42_P645142	Sept3	septin 3	56003	NM_019375	ENSRNOG00000007686	Rn.48803	Q9WU34	7	7.23149	0.99524	9.819e-06	0.00159861
A_64_P050984	Sema5a	sema domain, seven thrombospondin repeats (type 1 and type 1-like), transmembrane domain (TM) and short cytoplasmic domain, (semaphorin) 5A	310207	NM_001107659	ENSRNOG00000011977	Rn.14619	NA	2	9.27	1.00357	7.60241e-05	0.00463504
A_42_P565301	B4galt5	UDP-Gal:betaGlcNAc beta 1,4-galactosyltransferase, polypeptide 5	362275	NM_001108608	NA	Rn.107246	NA	3	12.7812	1.00358	1.23078e-05	0.00182722
A_44_P204758	Sult4a1	sulfotransferase family 4A, member 1	58953	NM_031641	NA	Rn.162965	P63047	7	5.48659	1.00499	0.0256684	0.131324
A_44_P126131	NA	NA	NA	NA	NA	NA	NA	NA	6.91095	1.00656	5.44473e-06	0.00115419
A_64_P114783	NA	NA	NA	NA	NA	NA	NA	NA	11.6261	1.00661	0.00066604	0.0169196
A_64_P067659	Aldh1a1	aldehyde dehydrogenase 1 family, member A1	24188	NM_022407	ENSRNOG00000017619	Rn.6132	P51647	1	16.9349	1.00679	3.84606e-06	0.000944562
A_64_P116368	NA	NA	NA	NA	NA	NA	NA	NA	6.44457	1.00748	0.00147481	0.0267607
A_64_P073899	NA	NA	NA	NA	NA	NA	NA	NA	11.2489	1.00897	0.000634655	0.0163538
A_64_P040061	Gper	G protein-coupled estrogen receptor 1	171104	NM_133573	ENSRNOG00000001287	Rn.9806	O08878	12	5.94424	1.00922	0.00586188	0.0582814
A_64_P110389	Fibcd1	fibrinogen C domain containing 1	311861	NM_001107829	ENSRNOG00000009735	Rn.47612	NA	3	6.58479	1.00983	0.00147831	0.0267817
A_64_P073756	LOC498672	similar to F40G12.3	498672	XM_573955	NA	Rn.214883	NA	16	6.03516	1.01042	0.00166858	0.0287915
A_42_P574099	Proc	protein C	25268	NM_012803	ENSRNOG00000014376	Rn.91064	P31394	18	10.1555	1.01096	2.21754e-07	0.000267205
A_44_P1039927	Eepd1	endonuclease/exonuclease/phosphatase family domain containing 1	315500	NM_001014088	ENSRNOG00000006931	Rn.110716	Q5XI74	8	11.5622	1.01534	0.000267298	0.00980078
A_64_P050303	Spc25	SPC25, NDC80 kinetochore complex component, homolog (S. cerevisiae)	295661	NM_001009654	ENSRNOG00000006731	Rn.16268	Q5M856	3	8.58895	1.01589	0.00172552	0.0291515
A_44_P473329	Trim59	tripartite motif-containing 59	365813	NM_001108945	ENSRNOG00000010515	Rn.205621	NA	2	7.45805	1.01821	5.77719e-06	0.00119227
A_44_P773166	Tmem144	transmembrane protein 144	361968	NM_001108551	ENSRNOG00000010081	Rn.72480	NA	2	11.0067	1.01884	3.89479e-05	0.0031784
A_44_P1030225	Apoa4	apolipoprotein A-IV	25080	NM_012737	NA	Rn.15739	P02651	8	8.21968	1.01932	0.000358716	0.0112966
A_64_P018263	Glp1r	glucagon-like peptide 1 receptor	25051	NM_012728	ENSRNOG00000001152	Rn.11408	P32301	20	10.8844	1.02446	0.0031564	0.0405876
A_64_P019907	NA	NA	NA	NA	NA	NA	NA	NA	5.216	1.02628	0.00386472	0.0456816
A_42_P625922	Drd2	dopamine receptor D2	24318	NM_012547	ENSRNOG00000008428	Rn.87299	P61169	8	4.33748	1.02998	0.0125854	0.0882907
A_64_P041263	NA	NA	NA	NA	NA	NA	NA	NA	7.13994	1.03023	0.0168361	0.103781
A_64_P053257	Sult1b1	sulfotransferase family, cytosolic, 1B, member 1	64305	NM_022513	ENSRNOG00000001967	Rn.1183	P52847	14	14.1346	1.03171	0.0418827	0.173514
A_44_P221437	Dtx4	deltex homolog 4 (Drosophila)	293774	NM_001047855	ENSRNOG00000021086	Rn.202909	Q6TXG2	1	6.98953	1.03293	0.00288577	0.0389707
A_43_P19742	Fabp12	fatty acid binding protein 12	499570	NM_001134614	NA	Rn.23613	NA	2	6.10983	1.03518	0.00332419	0.041713
A_64_P065230	Slc35f1	solute carrier family 35, member F1	502421	NM_001109338	NA	Rn.85970	NA	20	7.04729	1.03722	0.000659148	0.0168045
A_64_P036440	Cox8b	cytochrome c oxidase, subunit 8B	25250	NM_012786	ENSRNOG00000014656	Rn.10325	P16221	1	8.27424	1.03996	0.0146201	0.0957216
A_43_P16232	NA	NA	NA	NA	NA	NA	NA	NA	8.52135	1.04039	0.00187934	0.0304301
A_44_P179787	Panx2	pannexin 2	362979	NM_199409	ENSRNOG00000033627	Rn.40646	P60571	7	9.78119	1.04194	4.01008e-05	0.00322825
A_44_P260102	Rasa2	RAS p21 protein activator 2	25597	NM_001105724	ENSRNOG00000011909	Rn.161946	Q63713	8	11.4087	1.04409	5.92022e-05	0.00411584
A_44_P480636	Ddx19a	DEAD (Asp-Glu-Ala-Asp) box polypeptide 19a	292022	NM_001005381	ENSRNOG00000018033	Rn.199065	Q5XLP8	19	13.312	1.04671	6.56503e-05	0.00434709
A_44_P640313	LOC685756	hypothetical protein LOC685756	685756	NM_001109480	NA	Rn.28477	NA	4	6.05294	1.0512	0.0182061	0.1082
A_64_P075273	Slc24a2	solute carrier family 24 (sodium/potassium/calcium exchanger), member 2	84550	NM_031743	ENSRNOG00000008169	Rn.208755	O54701	5	8.98329	1.052	0.000151941	0.00693378
A_44_P762133	Epha4	Eph receptor A4	316539	NM_001162411	ENSRNOG00000013213	Rn.6202	NA	9	10.0515	1.05806	2.98808e-05	0.00275891
A_64_P137843	Rufy3	RUN and FYVE domain containing 3	360921	NM_001025127	ENSRNOG00000003428	Rn.203111	Q5FVJ0	14	4.83488	1.05937	0.00206199	0.0319887
A_44_P511665	LOC501283	similar to lipid droplet associated protein	501283	NM_001134637	NA	Rn.54204	NA	9	4.59803	1.06169	1.95195e-06	0.00066459
A_44_P654973	NA	NA	NA	NA	NA	NA	NA	NA	11.5956	1.06191	0.000788975	0.0186932
A_64_P163822	Cks2	CDC28 protein kinase regulatory subunit 2	498709	NM_001126083	ENSRNOG00000014130	Rn.6116	NA	17	10.819	1.06245	0.00380665	0.0455342
A_64_P051711	NA	NA	NA	NA	NA	NA	NA	NA	10.3081	1.0646	2.72723e-06	0.000816697
A_44_P228859	Ust5r	integral membrane transport protein UST5r	171398	NM_134380	ENSRNOG00000031353	Rn.81214	Q4KM07	1	10.2897	1.06775	0.000185002	0.00786299
A_64_P038384	Tox	thymocyte selection-associated high mobility group box	362481	NM_001108654	ENSRNOG00000010777	Rn.161967	NA	5	7.20417	1.0739	1.81454e-05	0.00221849
A_64_P022889	NA	NA	NA	NA	NA	NA	NA	NA	5.40791	1.07741	2.03815e-05	0.00232991
A_64_P044702	NA	NA	NA	NA	NA	NA	NA	NA	7.05896	1.07901	4.532e-05	0.00349673
A_44_P477866	Slc6a4	solute carrier family 6 (neurotransmitter transporter, serotonin), member 4	25553	NM_013034	ENSRNOG00000003476	Rn.1663	P31652	10	6.88591	1.08069	1.36296e-05	0.00191173
A_64_P009823	Slc39a4l	solute carrier family 39 (zinc transporter), member 4-like	100008565	NM_001101021	NA	Rn.10120	NA	NA	11.4108	1.08636	1.58957e-05	0.00207337
A_64_P126140	NA	NA	NA	NA	NA	NA	NA	NA	5.03509	1.08927	0.000323743	0.010774
A_64_P055364	Tmem144	transmembrane protein 144	361968	NM_001108551	ENSRNOG00000010081	Rn.72480	NA	2	8.8815	1.09045	0.000185372	0.00786299
A_42_P597215	Epha4	Eph receptor A4	316539	NM_001162411	ENSRNOG00000013213	Rn.6202	NA	9	10.8974	1.09739	0.000181657	0.00782442
A_64_P033979	Cdh22	cadherin 22	29182	NM_019161	NA	Rn.108785	Q63315	3	7.89107	1.09901	0.00201149	0.0316146
A_43_P11683	F3	coagulation factor III (thromboplastin, tissue factor)	25584	NM_013057	ENSRNOG00000011800	Rn.9980	P42533	2	14.3801	1.10235	2.80288e-05	0.00271535
A_64_P019636	NA	NA	NA	NA	NA	NA	NA	NA	12.8747	1.10462	0.000150667	0.00690322
A_64_P163219	NA	NA	NA	NA	NA	NA	NA	NA	9.38009	1.10889	0.00374464	0.0451311
A_44_P372061	Cyp2d4v1	cytochrome P450, family 2, subfamily d, polypeptide 4	171522	NM_138515	ENSRNOG00000032261	Rn.26060	P13108	7	11.0376	1.10943	4.38736e-06	0.00102355
A_64_P106042	Fam186b	family with sequence similarity 186, member B	500931	NM_001134633	ENSRNOG00000033806	Rn.220604	NA	7	4.99957	1.11346	0.00125865	0.0244699
A_44_P1034209	NA	NA	NA	NA	NA	NA	NA	NA	5.84351	1.11617	0.000151743	0.00693378
A_43_P21944	Nfat5	nuclear factor of activated T-cells 5	307820	NM_001107425	ENSRNOG00000011879	Rn.22934	NA	19	4.9837	1.11663	0.0210345	0.117697
A_64_P029750	Cldn22	claudin 22	306454	NM_001110143	ENSRNOG00000030889	Rn.47883	NA	16	6.41334	1.11907	7.23653e-05	0.0045453
A_42_P477732	Slc10a1	solute carrier family 10 (sodium/bile acid cotransporter family), member 1	24777	NM_017047	ENSRNOG00000005794	Rn.9913	P26435	6	8.55834	1.11939	0.00039783	0.0121436
A_64_P008812	Ccdc88a	coiled coil domain containing 88A	305605	XM_001065246	ENSRNOG00000004057	Rn.163266	NA	14	7.95143	1.11961	0.000115165	0.00582525
A_43_P23097	Stom	stomatin	296655	NM_001011965	ENSRNOG00000019147	Rn.16958	Q5XI04	3	7.96273	1.12021	0.00118816	0.0235633
A_42_P704429	Fgf13	fibroblast growth factor 13	84488	NM_053428	ENSRNOG00000003523	Rn.15709	Q9ERW3	X	11.3621	1.12031	3.31501e-06	0.000891661
A_44_P176053	NA	NA	NA	NA	NA	NA	NA	NA	7.66444	1.12291	0.00132965	0.02527
A_64_P006077	NA	NA	NA	NA	NA	NA	NA	NA	9.84953	1.12372	0.000938722	0.0205073
A_64_P140781	Ostalpha	organic solute transporter alpha	303879	NM_001107087	ENSRNOG00000001765	Rn.19056	NA	11	12.3858	1.12525	3.06234e-05	0.00278941
A_44_P412533	NA	NA	NA	NA	NA	NA	NA	NA	5.39267	1.1291	0.00228354	0.0338602
A_42_P641517	NA	NA	NA	NA	NA	NA	NA	NA	5.00194	1.13203	0.0329863	0.151866
A_64_P040038	LOC689842	similar to Nucleolar GTP-binding protein 1 (Chronic renal failure gene protein) (GTP-binding protein NGB)	689842	XR_006738	NA	Rn.199031	NA	17	11.9135	1.13378	1.95922e-05	0.00230895
A_64_P249785	NA	NA	NA	NA	NA	NA	NA	NA	8.33563	1.13473	0.00596273	0.0587828
A_44_P778966	LOC500118	similar to RIKEN cDNA D330028D13	500118	NM_001025771	ENSRNOG00000009447	Rn.161839	Q4V8D7	4	8.74115	1.14111	7.09179e-05	0.00447868
A_44_P187181	Prlr	prolactin receptor	24684	NM_001034111	NA	Rn.9757	P05710	2	10.5388	1.14284	0.000181725	0.00782442
A_44_P555271	Mmp12	matrix metallopeptidase 12	117033	NM_053963	ENSRNOG00000030187	Rn.33193	Q63341	8	5.8805	1.14339	0.00443176	0.0496405
A_64_P118982	Mogat2	monoacylglycerol O-acyltransferase 2	681211	NM_001109436	ENSRNOG00000027228	Rn.19175	NA	1	9.13394	1.14339	0.0139257	0.0932853
A_43_P12852	Picalm	phosphatidylinositol binding clathrin assembly protein	89816	NM_053554	ENSRNOG00000018322	Rn.24871	O55012	1	6.77425	1.14375	2.96271e-06	0.000836252
A_44_P1031737	Pecr	peroxisomal trans-2-enoyl-CoA reductase	113956	NM_133299	ENSRNOG00000015809	Rn.163081	Q9WVK3	9	14.9108	1.14726	9.75162e-05	0.0052832
A_64_P109457	Kif2c	kinesin family member 2C	171529	NM_001085369	ENSRNOG00000019100	Rn.152404	Q62909	5	4.98153	1.15418	0.0334885	0.153068
A_44_P769703	Nrep	neuronal regeneration related protein	338475	NM_178096	ENSRNOG00000020467	Rn.8180	Q80Z34	18	7.32514	1.15805	0.00029741	0.0102405
A_44_P105554	Actrt2	actin-related protein T2	298671	NM_001013937	ENSRNOG00000012586	Rn.119400	Q5XIK3	5	6.18407	1.15806	0.019319	0.111905
A_64_P063424	NA	NA	NA	NA	NA	NA	NA	NA	5.07837	1.1643	6.47786e-05	0.00432981
A_43_P21980	NA	NA	NA	NA	NA	NA	NA	NA	6.43093	1.16494	0.00526741	0.0545034
A_44_P1001317	Obfc2a	oligonucleotide/oligosaccharide-binding fold containing 2A	363227	NM_001014216	ENSRNOG00000015416	Rn.21433	Q5FVP2	9	9.28408	1.16663	2.45452e-05	0.00256245
A_64_P080722	NA	NA	NA	NA	NA	NA	NA	NA	4.65128	1.168	0.0325878	0.15076
A_64_P011489	Gdf15	growth differentiation factor 15	29455	NM_019216	ENSRNOG00000019661	Rn.44228	Q9Z0J6	16	8.66998	1.17266	0.000312826	0.0106272
A_44_P716637	Msx2	msh homeobox 2	25483	NM_012982	ENSRNOG00000018355	Rn.10414	P52953	17	6.23486	1.17764	0.00560875	0.0567402
A_64_P019350	Csmd1	CUB and Sushi multiple domains 1	364634	NM_001037327	ENSRNOG00000030719	Rn.137916	Q45NC2	16	6.76272	1.18059	0.000432615	0.0128453
A_44_P304009	Fam111a	family with sequence similarity 111, member A	499322	NM_001109163	ENSRNOG00000012067	Rn.112856	NA	1	4.52973	1.1838	0.0369478	0.161302
A_64_P138780	NA	NA	NA	NA	NA	NA	NA	NA	7.12304	1.18502	0.00243749	0.0353606
A_64_P013002	LOC684932	similar to Zinc finger protein 75	684932	XM_001072551	NA	NA	NA	Un	4.13169	1.1855	0.00827177	0.0705399
A_64_P009555	NA	NA	NA	NA	NA	NA	NA	NA	4.54087	1.18795	0.0252357	0.130124
A_64_P130713	Fgf13	fibroblast growth factor 13	84488	NM_053428	ENSRNOG00000003523	Rn.15709	Q9ERW3	X	7.94282	1.18927	5.45215e-06	0.00115419
A_44_P431092	NA	NA	NA	NA	NA	NA	NA	NA	10.0945	1.19526	1.11207e-06	0.000510334
A_64_P036285	Scgb1c1	secretoglobin, family 1C, member 1	309100	NM_001107561	ENSRNOG00000012847	Rn.41707	Q05702	1	6.97412	1.1962	0.000170205	0.00746909
A_64_P115786	LOC299312	similar to G protein-binding protein CRFG	299312	XR_007131	NA	Rn.199081	NA	X	11.8469	1.1967	0.000143742	0.00670687
A_64_P026977	NA	NA	NA	NA	NA	NA	NA	NA	7.11016	1.19917	0.000528498	0.0145229
A_43_P15918	NA	NA	NA	NA	NA	NA	NA	NA	9.47723	1.20005	0.000244641	0.00929109
A_42_P623733	LOC501110	similar to Glutathione S-transferase A1 (GTH1) (HA subunit 1) (GST-epsilon) (GSTA1-1) (GST class-alpha)	501110	NM_001024361	ENSRNOG00000033402	Rn.33233	Q6AXY0	9	13.5698	1.20051	1.99891e-05	0.00231985
A_42_P842823	Reep6	receptor accessory protein 6	362835	NM_001013218	ENSRNOG00000033262	Rn.9353	Q5XI60	7	12.9962	1.20423	1.77911e-06	0.00066459
A_44_P999125	Masp2	mannan-binding lectin serine peptidase 2	64459	NM_172043	ENSRNOG00000011258	Rn.45144	Q9JJS8	5	7.69404	1.20504	0.000202239	0.00826259
A_64_P053368	RGD1561849	similar to RIKEN cDNA 3110035E14	500393	NM_001109260	ENSRNOG00000021663	Rn.18085	NA	5	5.71645	1.20729	0.00122455	0.0240938
A_64_P132379	Sectm1b	secreted and transmembrane 1B	287884	NM_199082	ENSRNOG00000036673	Rn.25030	Q6P781	10	10.3764	1.21268	5.42977e-05	0.00395353
A_43_P22695	LOC290876	similar to RIKEN cDNA 1700029H14	290876	NM_001037182	ENSRNOG00000026740	Rn.114825	Q498E3	16	8.71603	1.21416	0.00240366	0.0350608
A_43_P15386	Espn	espin	56227	NM_019622	ENSRNOG00000010270	Rn.91373	Q63618	5	5.18541	1.21495	0.00131342	0.0251333
A_43_P15937	Acsm3	acyl-CoA synthetase medium-chain family member 3	24763	NM_033231	ENSRNOG00000032246	Rn.88644	Q6SKG1	1	14.8158	1.2164	0.0347927	0.156188
A_64_P083572	NA	NA	NA	NA	NA	NA	NA	NA	5.18761	1.21771	0.000881915	0.0198457
A_44_P700270	Fam64a	family with sequence similarity 64, member A	360559	NM_001113781	ENSRNOG00000008040	Rn.35007	NA	10	5.09327	1.23076	0.0247366	0.128535
A_64_P103936	Acot5	acyl-CoA thioesterase 5	503049	NM_001079709	ENSRNOG00000027960	Rn.145861	NA	6	11.3948	1.23267	0.000748426	0.0180335
A_64_P026973	NA	NA	NA	NA	NA	NA	NA	NA	9.35693	1.23572	9.58754e-05	0.00525659
A_44_P542501	Chrna2	cholinergic receptor, nicotinic, alpha 2 (neuronal)	170945	NM_133420	ENSRNOG00000017424	Rn.9713	P12389	15	4.72448	1.24123	0.0179502	0.107218
A_64_P111025	NA	NA	NA	NA	NA	NA	NA	NA	14.1498	1.24203	0.00688752	0.0637786
A_44_P213149	Mastl	microtubule associated serine/threonine kinase-like	307169	NM_001107369	ENSRNOG00000017569	Rn.214153	NA	17	4.95395	1.24391	0.00607307	0.0593878
A_44_P773533	Sema5a	sema domain, seven thrombospondin repeats (type 1 and type 1-like), transmembrane domain (TM) and short cytoplasmic domain, (semaphorin) 5A	310207	NM_001107659	ENSRNOG00000011977	Rn.14619	NA	2	9.7541	1.24739	1.00483e-06	0.000510334
A_64_P008502	Tmem169	transmembrane protein 169	690294	NM_001109574	ENSRNOG00000016091	Rn.155922	NA	9	9.76187	1.25438	0.001708	0.0291515
A_44_P300612	Dpp6	dipeptidylpeptidase 6	29272	NM_022850	ENSRNOG00000030547	Rn.10076	P46101	4	4.74462	1.25852	2.24164e-05	0.00244202
A_44_P1004790	Slc30a2	solute carrier family 30 (zinc transporter), member 2	25362	NM_001083122	ENSRNOG00000016650	Rn.11135	Q62941	5	12.1646	1.26033	7.1248e-06	0.00134891
A_64_P109583	Grid2ip	glutamate receptor, ionotropic, delta 2 (Grid2) interacting protein	288484	NM_001105910	ENSRNOG00000030927	Rn.104814	NA	12	5.97281	1.26054	0.00115258	0.0231763
A_64_P022290	LOC691416	hypothetical protein LOC691416	691416	NM_001044303	ENSRNOG00000028025	Rn.153981	Q6AYG6	2	6.44413	1.26402	6.55318e-06	0.00128507
A_44_P390995	Tmod1	tropomodulin 1	25566	NM_013044	ENSRNOG00000009761	Rn.1646	P70567	5	6.81645	1.26738	0.000293578	0.0101638
A_64_P075614	Crb1	crumbs homolog 1 (Drosophila)	304825	NM_001107182	ENSRNOG00000010903	Rn.214142	NA	13	5.45712	1.27021	0.00155886	0.0276495
A_64_P019031	LOC691553	hypothetical protein LOC691553	691553	XM_001078797	NA	Rn.220340	NA	6	10.5562	1.27491	0.0339157	0.154261
A_64_P031735	NA	NA	NA	NA	NA	NA	NA	NA	5.57729	1.27598	0.0348528	0.156366
A_42_P838474	NA	NA	NA	NA	NA	NA	NA	NA	5.51431	1.27777	0.000670494	0.0169603
A_64_P120584	Zfp93	zinc finger protein 64	296399	NM_001106546	ENSRNOG00000012762	Rn.133759	NA	3	8.64426	1.29225	1.14045e-05	0.00174994
A_44_P515852	Tpx2	TPX2, microtubule-associated, homolog (Xenopus laevis)	311546	NM_001107790	ENSRNOG00000008165	Rn.161631	NA	3	6.93686	1.30121	5.75897e-05	0.00407639
A_64_P038369	LOC497796	hypothetical protein LOC497796	497796	NM_001111310	ENSRNOG00000033793	Rn.160080	Q566Q4	4	5.3351	1.30662	0.000281163	0.00999725
A_64_P008807	NA	NA	NA	NA	NA	NA	NA	NA	8.06967	1.31988	1.92239e-05	0.00228677
A_64_P083334	NA	NA	NA	NA	NA	NA	NA	NA	11.8526	1.3211	4.93948e-07	0.000394633
A_64_P045388	Gabbr2	gamma-aminobutyric acid (GABA) B receptor 2	83633	NM_031802	ENSRNOG00000008431	Rn.162814	O88871	5	9.14416	1.32131	2.95757e-05	0.00275891
A_64_P101321	Frmpd1	FERM and PDZ domain containing 1	313244	NM_001107937	NA	Rn.37934	NA	5	6.56437	1.32857	5.38046e-05	0.00393014
A_64_P010728	LOC685001	similar to MIR-interacting saposin-like protein precursor (Transmembrane protein 4) (Putative secreted protein ZSIG9)	685001	XM_001058922	ENSRNOG00000028311	Rn.147475	NA	4	9.39342	1.3287	6.3133e-05	0.00427045
A_64_P123931	Polr3g	polymerase (RNA) III (DNA directed) polypeptide G (32kD)	685465	NM_001109468	ENSRNOG00000016260	Rn.147190	NA	2	9.96618	1.33661	3.13909e-05	0.00281823
A_44_P504133	Tmem195	transmembrane protein 195	362732	NM_001135899	ENSRNOG00000023116	Rn.152690	A0JPQ8	6	5.52163	1.3377	0.00952568	0.0764656
A_64_P163638	NA	NA	NA	NA	NA	NA	NA	NA	5.35532	1.34221	0.0138299	0.0931015
A_64_P007268	Gpr77	G protein-coupled receptor 77	445269	NM_001003710	NA	Rn.127117	Q5XPY4	1	4.84514	1.34934	0.000109995	0.00567681
A_44_P250520	RGD1305412	similar to exonuclease NEF-sp	309036	NM_001079706	ENSRNOG00000014513	Rn.203990	A1A5R7	1	6.09393	1.34981	8.6969e-05	0.00495854
A_44_P260348	LOC689316	hypothetical protein LOC689316	689316	XM_001054757	NA	Rn.56069	NA	17	14.224	1.35761	0.00199421	0.0314874
A_64_P166385	Kifc1	kinesin family member C1	294286	NM_001005878	ENSRNOG00000000479	Rn.38181	Q5XI63	20	9.83472	1.36743	3.41121e-05	0.00294304
A_64_P045736	RGD1562024	RGD1562024	498699	NM_001113788	NA	Rn.139265	NA	17	4.42992	1.36804	8.63242e-05	0.00495854
A_44_P269567	RGD1311575	hypothetical LOC289568	289568	XM_001076105	ENSRNOG00000002139	Rn.32827	NA	14	5.22554	1.38372	0.000458299	0.0133052
A_44_P335079	Tff3	trefoil factor 3, intestinal	25563	NM_013042	ENSRNOG00000001159	Rn.87477	Q03191	20	14.981	1.38618	0.000923476	0.0203659
A_64_P162945	NA	NA	NA	NA	NA	NA	NA	NA	10.9538	1.38714	0.00085201	0.0196057
A_44_P930534	Gas2	growth arrest-specific 2	499156	NM_001127504	ENSRNOG00000016717	Rn.19800	Q568Y1	1	13.2435	1.39714	5.72757e-07	0.000396464
A_64_P086167	NA	NA	NA	NA	NA	NA	NA	NA	9.92441	1.40196	2.2562e-05	0.00244202
A_64_P017836	Creb3l3	cAMP responsive element binding protein 3-like 3	314638	NM_001012115	ENSRNOG00000032202	Rn.20059	Q5FVM5	7	9.473	1.40202	0.0148984	0.0967186
A_44_P468528	Fpr3	formyl peptide receptor 3	292413	XM_001058175	NA	NA	NA	1	4.81037	1.40441	0.00480615	0.0518072
A_64_P089816	Polr3g	polymerase (RNA) III (DNA directed) polypeptide G (32kD)	685465	NM_001109468	ENSRNOG00000016260	Rn.147190	NA	2	13.6448	1.40482	8.02366e-06	0.00143316
A_64_P048210	Tph1	tryptophan hydroxylase 1	24848	NM_001100634	ENSRNOG00000011672	Rn.219628	P09810	1	6.53282	1.40664	1.17349e-07	0.00022358
A_44_P497553	Gcnt1	glucosaminyl (N-acetyl) transferase 1, core 2	64043	NM_022276	ENSRNOG00000022398	Rn.162516	Q64165	1	8.86886	1.40767	0.000164989	0.00733879
A_64_P014888	Spns3	spinster homolog 3 (Drosophila)	497946	NM_001109035	ENSRNOG00000015873	Rn.215651	NA	10	10.1968	1.41282	0.00275158	0.03792
A_64_P155771	LOC367994	similar to uroplakin 3B isoform b	367994	NM_001109020	ENSRNOG00000038896	Rn.9193	NA	12	8.31604	1.42	0.0177546	0.106664
A_64_P041581	Trpm8	transient receptor potential cation channel, subfamily M, member 8	171384	NM_134371	ENSRNOG00000019035	Rn.81225	Q8R455	9	5.40747	1.42177	0.000597184	0.0158049
A_44_P265003	Anxa10	annexin A10	498622	NM_001109110	ENSRNOG00000014339	Rn.101584	NA	16	6.91122	1.43618	0.0375769	0.16299
A_64_P081939	NA	NA	NA	NA	NA	NA	NA	NA	6.61254	1.44568	0.00246525	0.0355245
A_42_P508471	Rgn	regucalcin (senescence marker protein-30)	25106	NM_031546	ENSRNOG00000007949	Rn.10006	Q03336	X	12.8807	1.44878	0.000673793	0.0169699
A_64_P110941	Cndp1	carnosine dipeptidase 1 (metallopeptidase M20 family)	307212	NM_001007687	ENSRNOG00000027739	Rn.15548	Q66HG3	18	12.8893	1.45083	0.000423151	0.0126706
A_64_P038972	NA	NA	NA	NA	NA	NA	NA	NA	4.66036	1.46152	0.0232495	0.124631
A_44_P1038716	RGD1565166	similar to MGC45438 protein	287059	NM_001105762	ENSRNOG00000021796	Rn.23822	NA	10	6.52746	1.46838	2.39867e-05	0.00252723
A_44_P100716	Mylk3	myosin light chain kinase 3	291926	NM_001110810	ENSRNOG00000017546	Rn.204358	NA	19	9.65393	1.47068	0.00648227	0.0616916
A_64_P059461	NA	NA	NA	NA	NA	NA	NA	NA	8.28904	1.48011	5.11371e-06	0.00112418
A_44_P1030841	RGD1309170	similar to hypothetical protein DKFZp434G072	362047	NM_001134579	ENSRNOG00000024623	Rn.58091	NA	2	4.18437	1.48142	0.00236425	0.0347166
A_44_P118897	Ly49s7	Ly49 stimulatory receptor 7	494203	NM_001009494	ENSRNOG00000031084	Rn.129029	Q5MPX0	4	6.02216	1.48423	0.029985	0.14345
A_43_P11437	Asgr1	asialoglycoprotein receptor 1	24210	NM_012503	ENSRNOG00000018693	Rn.44300	P02706	10	10.4214	1.49075	3.34686e-05	0.00293177
A_64_P105432	LOC690236	hypothetical protein LOC690236	690236	XM_001054837	NA	Rn.159479	NA	9	4.99876	1.49225	0.0273154	0.136138
A_64_P087004	Hoxd4	homeo box D4	288153	NM_001105885	ENSRNOG00000001578	Rn.141410	NA	3	8.33833	1.49486	9.79926e-08	0.000215345
A_64_P136635	L1td1	LINE-1 type transposase domain containing 1	685355	XM_001059852	NA	Rn.134735	NA	5	7.92794	1.50865	3.33693e-05	0.00293177
A_42_P518033	Hsd17b1	hydroxysteroid (17-beta) dehydrogenase 1	25322	NM_012851	ENSRNOG00000019830	Rn.10594	P51657	10	13.1345	1.51739	1.92941e-05	0.00228677
A_64_P058430	NA	NA	NA	NA	NA	NA	NA	NA	10.2013	1.52574	2.35162e-05	0.0025007
A_64_P098926	NA	NA	NA	NA	NA	NA	NA	NA	10.6212	1.52703	0.000129805	0.0063413
A_64_P078210	LOC691416	hypothetical protein LOC691416	691416	NM_001044303	ENSRNOG00000028025	Rn.153981	Q6AYG6	2	6.21843	1.52754	9.8589e-06	0.00159861
A_44_P335125	Grpr	gastrin releasing peptide receptor	24938	NM_012706	ENSRNOG00000004124	Rn.10316	P52500	X	5.82335	1.52904	0.000283571	0.010001
A_64_P031806	LOC367994	similar to uroplakin 3B isoform b	367994	NM_001109020	ENSRNOG00000038896	Rn.9193	NA	12	7.22183	1.53644	0.0143449	0.0948045
A_64_P045779	Plcl2	phospholipase C-like 2	301173	NM_001106880	ENSRNOG00000013368	Rn.204118	NA	9	8.48981	1.53722	1.34419e-05	0.00191173
A_64_P033214	NA	NA	NA	NA	NA	NA	NA	NA	4.83148	1.5486	0.0261859	0.132856
A_44_P401615	Esr1	estrogen receptor 1	24890	NM_012689	ENSRNOG00000019358	Rn.10595	P06211	1	6.11482	1.55047	0.000132052	0.00643733
A_64_P088382	Angptl4	angiopoietin-like 4	362850	NM_199115	ENSRNOG00000007545	Rn.119611	Q6TMA8	7	10.8728	1.55308	0.00886587	0.0733965
A_64_P036548	Rdh2	retinol dehydrogenase 2	299511	NM_199208	ENSRNOG00000029651	Rn.94108	P50170	7	8.98018	1.56	0.000448781	0.0131384
A_44_P1056503	Ppm1j	protein phosphatase 1J	295341	NM_001005540	ENSRNOG00000012481	Rn.12833	Q641Y6	2	8.57367	1.56644	2.9631e-05	0.00275891
A_64_P161546	NA	NA	NA	NA	NA	NA	NA	NA	5.94493	1.56647	3.04649e-06	0.000849413
A_42_P523551	Ccdc67	coiled-coil domain containing 67	315438	NM_001014087	ENSRNOG00000011172	Rn.83901	Q5U3Z6	8	5.05758	1.57551	0.000522992	0.0144585
A_64_P037587	Vom2r36	vomeronasal 2 receptor, 36	502301	NM_001099483	ENSRNOG00000030940	Rn.217936	NA	1	4.39992	1.57621	0.00153723	0.0274148
A_44_P648671	NA	NA	NA	NA	NA	NA	NA	NA	5.65125	1.59244	0.000835724	0.0193785
A_44_P1050200	Fam132a	family with sequence similarity 132, member A	313774	NM_001108000	ENSRNOG00000019864	Rn.16254	NA	5	9.05532	1.6212	0.000497269	0.0140186
A_64_P037000	Fam155a	family with sequence similarity 155, member A	498667	XM_001076507	NA	Rn.45013	NA	16	8.33782	1.6668	0.00574077	0.0575736
A_44_P232585	Adcy1	adenylate cyclase 1 (brain)	305509	NM_001107239	ENSRNOG00000008276	Rn.214145	NA	14	4.30739	1.6924	4.98324e-06	0.00110947
A_64_P163291	NA	NA	NA	NA	NA	NA	NA	NA	12.6499	1.70404	0.0191062	0.111314
A_64_P138067	NA	NA	NA	NA	NA	NA	NA	NA	16.4254	1.70744	1.59138e-07	0.000242559
A_44_P208138	F2	coagulation factor II (thrombin)	29251	NM_022924	ENSRNOG00000016325	Rn.54498	P18292	3	12.5397	1.71356	2.6511e-06	0.000808161
A_64_P064008	RGD1564391	RGD1564391	361199	XM_346945	NA	Rn.24746	NA	17	15.0587	1.7284	3.16949e-07	0.000329382
A_64_P098006	Fitm1	fat storage-inducing transmembrane protein 1	290223	NM_001106037	ENSRNOG00000019019	Rn.22380	NA	15	10.801	1.74551	1.98764e-05	0.00231854
A_44_P417229	Jakmip2	janus kinase and microtubule interacting protein 2	307479	NM_001107391	ENSRNOG00000019159	Rn.208530	NA	18	6.54851	1.76018	0.000215414	0.00853553
A_64_P063047	Rpp25	ribonuclease P 25 subunit (human)	315705	NM_001012124	ENSRNOG00000018812	Rn.13924	Q5PPN2	8	13.4409	1.77178	4.64356e-05	0.00353202
A_64_P156567	Tmprss4	transmembrane protease, serine 4	367074	NM_001108998	ENSRNOG00000026650	Rn.81627	NA	8	6.33539	1.77309	0.000799339	0.0188599
A_64_P022950	Dydc2	DPY30 domain containing 2	688422	NM_001134797	ENSRNOG00000039591	Rn.160900	NA	16	3.82284	1.78918	0.0142542	0.0944412
A_44_P172632	Gpr1	G protein-coupled receptor 1	25457	NM_012961	NA	Rn.81208	P46090	9	4.93504	1.80219	0.00429073	0.0488297
A_64_P023466	Sntg2	syntrophin, gamma 2	298936	NM_001106720	ENSRNOG00000004928	Rn.212984	NA	6	4.07147	1.83178	2.32069e-05	0.00249098
A_44_P552692	Apob	apolipoprotein B (including Ag(x) antigen)	54225	NM_019287	ENSRNOG00000005542	Rn.33815	Q4G047	6	10.7217	1.83203	0.0135777	0.0923064
A_64_P079368	RGD1563748	similar to ankyrin-like protein	290675	XM_001071970	NA	Rn.124738	NA	16	9.70041	1.8378	0.000568999	0.0152688
A_64_P036553	Rdh2	retinol dehydrogenase 2	299511	NM_199208	ENSRNOG00000029651	Rn.94108	P50170	7	11.0829	1.8495	0.00113879	0.0229798
A_64_P147769	Gucy1b2	guanylate cyclase 1, soluble, beta 2	25206	NM_012770	ENSRNOG00000009440	Rn.10933	P22717	15	10.4462	1.8711	3.45206e-05	0.00295794
A_44_P340172	Hao1	hydroxyacid oxidase (glycolate oxidase) 1	311446	NM_001107780	ENSRNOG00000004601	Rn.126636	NA	3	6.90591	1.87737	0.000123743	0.00612369
A_64_P020985	NA	NA	NA	NA	NA	NA	NA	NA	5.18401	1.87808	0.00252954	0.0360509
A_64_P118227	Hhat	hedgehog acyltransferase	289344	XR_008636	NA	Rn.104610	NA	13	6.96764	1.90851	0.000153936	0.00699688
A_42_P709423	Mlph	melanophilin	316620	NM_001012135	ENSRNOG00000019763	Rn.124575	Q66HE9	9	10.3266	1.90978	1.53199e-06	0.000636835
A_44_P182276	Cd28	Cd28 molecule	25660	NM_013121	ENSRNOG00000010283	Rn.10327	P31042	9	4.94609	1.92152	0.000335825	0.0109374
A_64_P004307	Pipox	pipecolic acid oxidase	303272	NM_001012009	ENSRNOG00000008798	Rn.163169	Q5I0K1	10	8.17869	1.93621	0.000492133	0.0139253
A_64_P048004	NA	NA	NA	NA	NA	NA	NA	NA	4.25646	1.9503	3.37114e-05	0.00294133
A_64_P000620	NA	NA	NA	NA	NA	NA	NA	NA	7.2125	1.98332	7.94655e-08	0.000212474
A_64_P006498	Es22	esterase 22	29225	NM_031565	ENSRNOG00000015317	Rn.161717	Q63108	19	7.8205	2.02364	3.15781e-07	0.000329382
A_64_P149689	RGD1305733	similar to RIKEN cDNA 2900011O08	360459	NM_001014114	ENSRNOG00000003198	Rn.159940	Q5FVJ5	10	13.4619	2.03465	5.90816e-05	0.00411584
A_64_P138365	NA	NA	NA	NA	NA	NA	NA	NA	15.4373	2.04809	5.62634e-07	0.000396464
A_64_P051430	Gpx2	glutathione peroxidase 2	29326	NM_183403	ENSRNOG00000028347	Rn.3503	P83645	6	13.3557	2.05186	0.00764116	0.0671148
A_64_P155245	NA	NA	NA	NA	NA	NA	NA	NA	7.53424	2.07922	1.48115e-06	0.000634045
A_44_P426107	Akr1b8	aldo-keto reductase family 1, member B8	286921	NM_173136	ENSRNOG00000009734	Rn.23676	Q91W30	4	13.557	2.08828	0.0146589	0.0958931
A_44_P350108	Abcb11	ATP-binding cassette, sub-family B (MDR/TAP), member 11	83569	NM_031760	NA	Rn.14539	O70127	3	4.4607	2.10818	0.000100672	0.00536521
A_64_P059565	Gpx2	glutathione peroxidase 2	29326	NM_183403	ENSRNOG00000028347	Rn.3503	P83645	6	12.3202	2.11061	0.00606758	0.0593595
A_44_P1070649	NA	NA	NA	NA	NA	NA	NA	NA	5.57326	2.123	1.27378e-05	0.00186682
A_44_P287301	Bcl6	B-cell CLL/lymphoma 6	303836	NM_001107084	ENSRNOG00000001843	Rn.20571	NA	11	12.151	2.17974	1.61e-05	0.00207337
A_44_P961602	Rasl12	RAS-like, family 12	315762	NM_001108162	ENSRNOG00000032339	Rn.147874	NA	8	9.56438	2.17978	2.11797e-05	0.0023621
A_43_P15529	Ptgds	prostaglandin D2 synthase (brain)	25526	NM_013015	ENSRNOG00000015550	Rn.11400	P22057	3	14.7122	2.19355	2.46091e-06	0.000786509
A_64_P010239	RGD1562043	similar to Claudin-22	502083	NM_001110144	ENSRNOG00000031521	Rn.218716	NA	16	4.9141	2.20011	0.000973658	0.0210603
A_64_P029476	Ptpn22	protein tyrosine phosphatase, non-receptor type 22 (lymphoid)	295338	NM_001106460	ENSRNOG00000019614	Rn.22891	NA	2	9.01504	2.21296	1.99936e-06	0.00066459
A_64_P140148	NA	NA	NA	NA	NA	NA	NA	NA	5.23353	2.22151	0.00038902	0.0119706
A_64_P153045	Abcc8	ATP-binding cassette, sub-family C (CFTR/MRP), member 8	25559	NM_013039	ENSRNOG00000021130	Rn.11187	Q09429	1	7.78754	2.24818	9.25978e-06	0.00155666
A_64_P100783	Cnnm1	cyclin M1	309387	NM_001107593	ENSRNOG00000016302	Rn.87733	NA	1	8.4319	2.26317	1.9304e-05	0.00228677
A_44_P506299	RGD1562344	similar to Gm566 protein	295337	NM_001106459	ENSRNOG00000037149	Rn.44158	NA	2	7.95199	2.27899	7.25584e-07	0.000436553
A_64_P149694	RGD1305733	similar to RIKEN cDNA 2900011O08	360459	NM_001014114	ENSRNOG00000003198	Rn.159940	Q5FVJ5	10	8.93315	2.32145	7.51972e-05	0.00462656
A_43_P23363	NA	NA	NA	NA	NA	NA	NA	NA	10.3328	2.32388	6.68837e-05	0.00435659
A_64_P054586	Usp9x	ubiquitin specific peptidase 9, X-linked	363445	NM_001135893	ENSRNOG00000003261	Rn.7273	NA	X	10.197	2.35341	0.00252599	0.0360497
A_44_P379520	NA	NA	NA	NA	NA	NA	NA	NA	5.709	2.38683	5.00563e-07	0.000394633
A_64_P023078	Cpne4	copine IV	367160	NM_001109003	ENSRNOG00000026577	Rn.57966	NA	8	5.589	2.40802	0.00165108	0.0285759
A_64_P007593	Olr857	olfactory receptor 857	366456	NM_001000583	ENSRNOG00000007161	Rn.143179	O35434	5	8.20194	2.41517	0.00289329	0.0389955
A_64_P006593	NA	NA	NA	NA	NA	NA	NA	NA	10.6892	2.42116	8.36402e-08	0.000212474
A_64_P072049	RGD1563821	RGD1563821	500984	XM_001066131	NA	Rn.28150	NA	8	6.88988	2.43455	0.000353647	0.0112451
A_44_P471201	Mybl1	myeloblastosis oncogene-like 1	297783	NM_001106632	ENSRNOG00000021669	Rn.218701	NA	5	3.84013	2.46892	3.66413e-06	0.000941271
A_44_P898347	Dnajc5b	DnaJ (Hsp40) homolog, subfamily C, member 5 beta	499579	NM_001109180	ENSRNOG00000012851	Rn.141356	NA	2	6.82951	2.47896	0.00022952	0.00891387
A_64_P013837	RGD1310641	similar to hypothetical protein	366347	NM_001079701	ENSRNOG00000009061	Rn.162804	A1A5Q4	5	4.36133	2.5476	0.0011081	0.0226403
A_64_P144879	Rarres1	retinoic acid receptor responder (tazarotene induced) 1	310486	NM_001014790	ENSRNOG00000037853	Rn.16737	Q58NB7	2	11.576	2.5728	2.24026e-05	0.00244202
A_44_P306389	Gabrb3	gamma-aminobutyric acid (GABA) A receptor, beta 3	24922	NM_017065	ENSRNOG00000014938	Rn.208980	P63079	1	4.04624	2.60346	4.37713e-07	0.000375355
A_44_P228059	Mbl1	mannose-binding lectin (protein A) 1	24548	NM_012599	ENSRNOG00000011706	Rn.10273	P19999	16	10.6928	2.62565	1.59949e-05	0.00207337
A_44_P884766	RGD1561849	similar to RIKEN cDNA 3110035E14	500393	NM_001109260	ENSRNOG00000021663	Rn.18085	NA	5	7.80234	2.62874	0.000164361	0.00733817
A_64_P051896	Dnm3	dynamin 3	171574	NM_138538	ENSRNOG00000026490	Rn.11191	Q08877	13	7.4523	2.64075	2.15762e-07	0.000267205
A_44_P470661	NA	NA	NA	NA	NA	NA	NA	NA	5.52418	2.70375	7.99906e-07	0.00046893
A_64_P067366	NA	NA	NA	NA	NA	NA	NA	NA	6.66015	2.74361	2.38091e-05	0.00252013
A_64_P090824	NA	NA	NA	NA	NA	NA	NA	NA	12.2872	2.75528	0.0167441	0.103493
A_64_P034884	LOC502372	hypothetical protein LOC502372	502372	NM_001025058	ENSRNOG00000024073	Rn.159914	Q5XHZ2	1	3.70847	2.76408	4.26391e-05	0.00336158
A_64_P164474	NA	NA	NA	NA	NA	NA	NA	NA	4.76361	2.78659	0.000807303	0.0189488
A_44_P123818	NA	NA	NA	NA	NA	NA	NA	NA	7.92085	2.8113	0.00491395	0.0524744
A_44_P157134	Anxa13	annexin A13	362915	NM_001134910	ENSRNOG00000007980	Rn.220543	NA	7	6.68243	2.91921	9.29533e-07	0.000494231
A_44_P555201	Apoh	apolipoprotein H (beta-2-glycoprotein I)	287774	NM_001009626	ENSRNOG00000003566	Rn.1824	P26644	10	7.23382	2.94791	4.33335e-08	0.000165122
A_64_P034472	NA	NA	NA	NA	NA	NA	NA	NA	6.7033	2.96126	1.33334e-05	0.00191173
A_64_P067000	Prima1	proline rich membrane anchor 1	690195	NM_001108721	ENSRNOG00000008915	Rn.152596	NA	6	13.5341	2.99931	5.37438e-06	0.00115419
A_64_P019361	Cyp4a2	cytochrome P450, family 4, subfamily a, polypeptide 2	24306	NM_001044770	ENSRNOG00000030154	Rn.33492	P20816	5	17.0847	3.02822	0.000924631	0.0203659
A_42_P752336	Nefm	neurofilament, medium polypeptide	24588	NM_017029	ENSRNOG00000013916	Rn.10971	P12839	15	11.0245	3.03392	3.59382e-08	0.000164331
A_64_P154849	Agt	angiotensinogen (serpin peptidase inhibitor, clade A, member 8)	24179	NM_134432	ENSRNOG00000018445	Rn.6319	P01015	19	11.0858	3.13741	3.43173e-06	0.000908644
A_64_P149824	NA	NA	NA	NA	NA	NA	NA	NA	12.8721	3.14753	4.43274e-07	0.000375355
A_44_P579132	Cpne4	copine IV	367160	NM_001109003	ENSRNOG00000026577	Rn.57966	NA	8	3.68447	3.23467	0.000194352	0.00809375
A_44_P513610	NA	NA	NA	NA	NA	NA	NA	NA	3.89658	3.29126	3.32507e-07	0.000330527
A_44_P428326	Hmgcs2	3-hydroxy-3-methylglutaryl-Coenzyme A synthase 2 (mitochondrial)	24450	NM_173094	ENSRNOG00000019120	Rn.29594	P22791	2	10.755	3.30086	9.19199e-06	0.00155666
A_64_P011324	Ahrr	aryl-hydrocarbon receptor repressor	498999	NM_001024285	ENSRNOG00000014721	Rn.145524	Q75NT5	1	7.04947	3.3175	7.84373e-06	0.00141206
A_64_P136567	Tm4sf20	transmembrane 4 L six family member 20	691066	NM_001109618	ENSRNOG00000015460	Rn.146111	NA	9	6.61816	3.46834	1.5633e-06	0.000638245
A_44_P269457	Gpr83	G protein-coupled receptor 83	140595	NM_080411	ENSRNOG00000030318	Rn.63075	Q8VHD7	8	5.87496	3.48317	0.000616493	0.0161269
A_64_P165168	Melk	maternal embryonic leucine zipper kinase	362510	NM_001108662	ENSRNOG00000013598	Rn.28232	NA	5	8.31925	3.60557	1.78386e-09	1.35948e-05
A_64_P156662	LOC688832	hypothetical protein LOC688832	688832	XM_001068496	NA	Rn.131530	NA	13	11.9801	3.64661	1.0189e-06	0.000510334
A_44_P318323	LOC286989	UDP-glucuronosyltransferase	286989	NM_173323	ENSRNOG00000028907	Rn.11131	Q62789	14	11.1442	3.83859	6.16709e-06	0.00123683
A_64_P001211	NA	NA	NA	NA	NA	NA	NA	NA	13.186	3.84763	2.0607e-05	0.00233517
A_64_P046733	NA	NA	NA	NA	NA	NA	NA	NA	4.99954	3.86769	2.23906e-07	0.000267205
A_44_P208857	Mlc1	megalencephalic leukoencephalopathy with subcortical cysts 1 homolog (human)	315215	NM_001108105	ENSRNOG00000032871	Rn.219347	NA	7	4.89302	3.87548	7.64935e-08	0.000212474
A_64_P019790	NA	NA	NA	NA	NA	NA	NA	NA	13.1081	3.89543	8.99433e-06	0.00155071
A_43_P13995	Gc	group specific component	24384	NM_012564	ENSRNOG00000003119	Rn.1437	P04276	14	8.33672	3.94024	9.47336e-06	0.00158095
A_64_P022620	RGD1563825	similar to ENSANGP00000020885	306366	XM_240367	NA	Rn.132418	NA	16	9.87683	4.17098	4.46326e-06	0.00103074
A_44_P515441	NA	NA	NA	NA	NA	NA	NA	NA	5.25543	4.60267	5.57562e-07	0.000396464
A_64_P022619	RGD1563825	similar to ENSANGP00000020885	306366	XM_240367	NA	Rn.132418	NA	16	10.4259	4.78189	9.00105e-07	0.000492162
A_44_P156850	Akr1c12l1	aldo-keto reductase family 1, member C12-like 1	498790	NM_001135744	ENSRNOG00000022588	Rn.145502	NA	17	11.3437	4.81816	1.56237e-10	3.57206e-06
A_64_P110424	LOC367975	similar to B-cell translocation gene 1	367975	NM_001079896	ENSRNOG00000032390	Rn.198431	NA	X	8.40637	4.92041	1.96274e-06	0.00066459
A_44_P267628	LOC690226	similar to dehydrogenase/reductase (SDR family) member 7	690226	XM_001073741	ENSRNOG00000025648	Rn.160127	NA	6	10.4755	5.44591	4.05997e-10	4.64116e-06
A_64_P132261	LOC687842	similar to Cytochrome P450 2C24 (CYPIIC24) (P450-PROS2)	687842	XM_001080324	ENSRNOG00000001466	NA	NA	1	9.88777	5.61452	1.33914e-07	0.000227458
A_64_P030504	NA	NA	NA	NA	NA	NA	NA	NA	7.1996	5.70879	2.00572e-06	0.00066459
A_44_P280786	Cyp2c	cytochrome P450, subfamily IIC (mephenytoin 4-hydroxylase)	29277	NM_019184	ENSRNOG00000012896	Rn.10870	P08683	1	8.80187	5.89968	3.71307e-07	0.000353716
A_44_P930152	Mpped1	metallophosphoesterase domain containing 1	362971	NM_001130569	ENSRNOG00000010834	Rn.19156	NA	7	7.87896	6.17372	1.39283e-07	0.000227458
A_44_P469016	RGD1304605	hypothetical LOC299944	299944	NM_001013947	ENSRNOG00000004958	Rn.162956	Q66H77	7	10.321	6.55894	1.63255e-08	9.33123e-05
A_44_P684199	Dhrs7	dehydrogenase/reductase (SDR family) member 7	299131	NM_001013098	ENSRNOG00000025648	Rn.119024	Q6I7R1	6	9.593	7.34381	6.24271e-07	0.000396464
A_43_P15534	Slco1a1	solute carrier organic anion transporter family, member 1a1	50572	NM_017111	NA	Rn.9912	P46720	4	9.18591	7.424	1.98747e-06	0.00066459

## Sheet: Supplemntal Paper S1
Symbol	Description	log2 FC (m- f)	P.Value (m-f)	FDR (m-f)
A2m	alpha-2-macroglobulin	-2.19822	0.00240294	0.0350608
Abca7	ATP-binding cassette, sub-family A (ABC1), member 7	-1.35124	1.40368e-05	0.00193327
Abcb1b	ATP-binding cassette, sub-family B (MDR/TAP), member 1B	-2.65795	0.00396386	0.0464555
Abra	actin-binding Rho activating protein	-1.17328	0.0030796	0.0401648
Acox2	acyl-Coenzyme A oxidase 2, branched chain	-1.97662	7.7088e-05	0.0046626
Acvr1c	activin A receptor, type IC	-2.33608	1.76778e-06	0.00066459
Acvr1c	activin A receptor, type IC	-2.29276	2.77308e-06	0.000816697
Adamts3	ADAM metallopeptidase with thrombospondin type 1, motif 3	-1.3234	0.000211231	0.0084815
Adh6	alcohol dehydrogenase 6 (class V)	-6.28548	5.80221e-06	0.00119227
Adh6a	alcohol dehydrogenase 6A (class V)	-1.09459	0.000183164	0.00785682
Aebp2	AE binding protein 2	-3.11873	3.82375e-06	0.000944562
Afp	alpha-fetoprotein	-2.40549	0.00120461	0.0238039
Akr1b7	aldo-keto reductase family 1, member B7	-8.16338	0.000112957	0.00575175
Akr1c21	aldo-keto reductase family 1, member C21	-1.35116	0.000133087	0.00646023
Angpt2	angiopoietin 2	-1.31686	3.14328e-05	0.00281823
Ankrd5	ankyrin repeat domain 5	-1.86072	0.00320351	0.0408716
Aqp4	aquaporin 4	-1.16645	0.00137388	0.0258314
Arid3b	AT rich interactive domain 3B (Bright like)	-1.48027	0.000164654	0.00733817
Azgp1	alpha-2-glycoprotein 1, zinc-binding	-1.61246	0.00062392	0.0162653
Baat	bile acid Coenzyme A: amino acid N-acyltransferase (glycine N-choloyltransferase)	-1.23507	0.00121524	0.0239517
Btbd11	BTB (POZ) domain containing 11	-1.00912	0.00130087	0.025007
Btbd17	BTB (POZ) domain containing 17	-2.00046	0.000187664	0.00791616
Cbr1	carbonyl reductase 1	-1.60168	0.000233441	0.00897
Cd1d1	CD1d1 molecule	-1.13876	0.000702696	0.0173542
Cda	cytidine deaminase	-2.85548	5.58508e-05	0.00403005
Cgref1	cell growth regulator with EF hand domain 1	-1.82984	8.46189e-05	0.00492275
Cited1	Cbp/p300-interacting transactivator with Glu/Asp-rich carboxy-terminal domain 1	-1.03737	0.00147084	0.0267134
Cklf	chemokine-like factor	-1.11083	6.6193e-05	0.00434876
Cklf	chemokine-like factor	-1.03146	6.7938e-05	0.00436311
Cldn1	claudin 1	-1.53693	5.65558e-07	0.000396464
Cldn14	claudin 14	-1.44731	0.00241608	0.0351491
Cldn20	claudin 20	-1.0252	0.000308724	0.0105506
Cldn23	claudin 23	-1.71267	0.000396129	0.0121241
Cmtm2a	CKLF-like MARVEL transmembrane domain containing 2A	-4.00192	9.04117e-07	0.000492162
Cmtm3	CKLF-like MARVEL transmembrane domain containing 3	-1.30632	7.79793e-06	0.00141206
Cnr1	cannabinoid receptor 1 (brain)	-3.90657	1.1025e-05	0.00171472
Cnr1	cannabinoid receptor 1 (brain)	-3.52048	1.09056e-06	0.000510334
Col17a1	collagen, type XVII, alpha 1	-4.09256	2.63186e-05	0.0027012
Col17a1	collagen, type XVII, alpha 1	-2.19269	0.000224481	0.00878822
Col24a1	collagen, type XXIV, alpha 1	-5.17069	1.85305e-06	0.00066459
Cpe	carboxypeptidase E	-2.39123	5.98775e-07	0.000396464
Crtac1	cartilage acidic protein 1	-1.81878	2.03995e-07	0.000267205
Cryab	crystallin, alpha B	-1.50356	6.6549e-05	0.00435012
Cst11	cystatin 11	-1.32775	1.17157e-05	0.0017857
Cth	cystathionase (cystathionine gamma-lyase)	-1.01374	0.00012364	0.00612369
Cyp1a1	cytochrome P450, family 1, subfamily a, polypeptide 1	-5.49511	1.78283e-06	0.00066459
Cyp4b1	cytochrome P450, family 4, subfamily b, polypeptide 1	-1.14874	0.00116772	0.0233939
Cyp4f4	cytochrome P450, family 4, subfamily f, polypeptide 4	-2.67145	3.4583e-05	0.00295794
Ddit4l	DNA-damage-inducible transcript 4-like	-1.75784	0.00362179	0.043975
Dio3	deiodinase, iodothyronine, type III	-1.56192	4.19289e-05	0.00331703
Dock5	dedicator of cytokinesis 5	-1.57926	0.00174802	0.0292541
Dpt	dermatopontin	-1.07172	0.000291187	0.010138
Efcab10	EF-hand calcium binding domain 10	-1.15317	0.000379516	0.0118214
Epha8	Eph receptor A8	-1.37521	0.00236805	0.0347279
Ephb1	Eph receptor B1	-1.18158	0.000230349	0.00891387
Fgb	fibrinogen beta chain	-1.3207	1.07117e-06	0.000510334
Fgg	fibrinogen gamma chain	-1.32995	0.00438887	0.0494299
Foxa1	forkhead box A1	-4.40968	2.47687e-06	0.000786509
Foxq1	forkhead box Q1	-2.23464	2.06317e-05	0.00233517
Gjb5	gap junction protein, beta 5	-2.70142	1.08506e-05	0.00171088
Gng13	guanine nucleotide binding protein (G protein), gamma 13	-1.32311	0.000226404	0.00883321
Gng13	guanine nucleotide binding protein (G protein), gamma 13	-1.25806	0.00051435	0.014254
Gpt	glutamic-pyruvate transaminase (alanine aminotransferase)	-1.00456	8.84456e-05	0.00500528
Gsbs	G substrate	-1.4566	0.000409578	0.0124029
Hfe2	hemochromatosis type 2 (juvenile) (human homolog)	-1.23944	0.000691366	0.0171948
Igfbpl1	insulin-like growth factor binding protein-like 1	-2.5362	5.84065e-06	0.00119227
Itpka	inositol 1,4,5-trisphosphate 3-kinase A	-1.14705	0.00091777	0.0203484
Klhl14	kelch-like 14 (Drosophila)	-1.31759	5.28311e-05	0.00388385
Klhl14	kelch-like 14 (Drosophila)	-1.3131	2.67647e-05	0.0027012
Kng2	kininogen 2	-1.4333	0.00103277	0.0217023
Lcn11	lipocalin 11	-1.85957	0.00103505	0.0217104
Lifr	leukemia inhibitory factor receptor alpha	-0.999949	3.88352e-06	0.000944562
LOC100192205	heat shock factor binding protein 1-like	-1.1034	4.03992e-05	0.00324086
LOC291863	carboxylesterase-like	-1.08747	0.000212663	0.0084815
LOC305806	similar to glutaredoxin 1 (thioltransferase); glutaredoxin	-1.4073	0.000403102	0.0122236
LOC310902	similar to Alcohol dehydrogenase 1A (Alcohol dehydrogenase alpha subunit)	-3.50593	2.47501e-06	0.000786509
LOC316935	similar to Spetex-2D protein	-3.23081	9.68849e-05	0.00526527
LOC361914	similar to solute carrier family 7 (cationic amino acid transporter, y+ system), member 12	-3.87087	3.16848e-06	0.000872781
LOC498565	hypothetical LOC498565	-3.32715	7.29427e-05	0.00456901
LOC500148	similar to 40S ribosomal protein S7 (S8)	-1.73597	3.78641e-05	0.00313655
LOC501369	similar to spermatogenesis associated glutamate (E)-rich protein 4d	-2.67868	0.00189108	0.030521
LOC679817	similar to carboxylesterase 1 isoform c precursor	-1.28956	0.000274095	0.00989485
LOC680666	hypothetical protein LOC680666	-3.02697	1.29219e-05	0.00188174
LOC682546	hypothetical protein LOC682546	-1.18029	0.000106789	0.00556155
LOC685904	similar to Spetex-2F protein	-3.61038	0.000193627	0.00807827
LOC688585	hypothetical protein LOC688585	-1.31333	0.00272564	0.0377218
LOC689709	similar to FERM domain containing 1	-2.12445	0.000480318	0.0137066
LOC690776	hypothetical protein LOC690776	-1.3172	6.20642e-05	0.00423574
LOC691429	hypothetical protein LOC691429	-2.55896	0.000670606	0.0169603
Lrrc17	leucine rich repeat containing 17	-0.996049	2.85311e-05	0.00272932
Mcoln2	mucolipin 2	-2.41221	0.00010035	0.00536054
Meox2	mesenchyme homeobox 2	-1.1687	0.000153519	0.00699184
Mep1b	meprin 1 beta	-1.48222	0.000251657	0.00943218
Mlana	melan-A	-1.59655	1.67907e-05	0.00212092
Nmb	neuromedin B	-2.31745	0.00185832	0.0303372
Nxf7	nuclear RNA export factor 7	-2.26327	0.000545429	0.0147782
Oat	ornithine aminotransferase (gyrate atrophy)	-1.36251	3.02748e-05	0.00277981
Olr1592	olfactory receptor 1592	-2.00517	0.000639818	0.0164361
Osgin1	oxidative stress induced growth inhibitor 1	-1.11129	0.00250998	0.0359773
Otor	otoraplin	-1.13064	0.000112297	0.00574372
Pacrg	Park2 co-regulated	-1.74979	3.56443e-06	0.000926064
Pcsk6	proprotein convertase subtilisin/kexin type 6	-1.20949	0.001859	0.0303372
Pebp4	phosphatidylethanolamine binding protein 4	-1.02195	7.89839e-05	0.00471491
Pkd2l2	polycystic kidney disease 2-like 2	-2.15498	2.42395e-05	0.00254215
Pld1	phospholipase D1	-1.92853	0.000136798	0.00655683
Pld1	phospholipase D1	-1.62804	0.000458438	0.0133052
Pnoc	prepronociceptin	-1.92888	0.000162702	0.00729385
Prss35	protease, serine, 35	-4.05752	2.53704e-06	0.000794579
Pstpip1	proline-serine-threonine phosphatase-interacting protein 1	-2.49073	1.55598e-05	0.00206827
RGD1304731	similar to RIKEN cDNA 5330437I02 gene	-2.49512	8.8675e-06	0.00154762
RGD1304731	similar to RIKEN cDNA 5330437I02 gene	-2.43108	2.08543e-05	0.00234872
RGD1305807	hypothetical LOC298077	-3.29186	2.68194e-05	0.0027012
RGD1305939	hypothetical LOC300074	-1.16572	0.00145596	0.0265664
RGD1306344	similar to Ab1-133	-1.39016	8.58656e-07	0.000490786
RGD1311940	similar to bA305P22.2.1 (novel protein, isoform 1)	-1.43946	9.27177e-05	0.00516461
RGD1560166	similar to Probable G-protein coupled receptor 62 (hGPCR8)	-1.28	6.37928e-06	0.00126826
RGD1560846	similar to hypothetical protein MGC40178	-2.00965	0.0010018	0.0214058
RGD1561530	similar to Tle6 protein	-1.11873	0.00198395	0.031412
RGD1562107	similar to class-alpha glutathione S-transferase	-4.01645	3.79712e-06	0.000944562
RGD1562146	RGD1562146	-1.22183	5.88599e-05	0.00411584
RGD1563516	similar to histone protein Hist2h3c1	-1.02226	0.00412716	0.0476546
RGD1564053	similar to hypothetical protein	-4.28401	1.14945e-06	0.00051529
RGD1564937	similar to RIKEN cDNA 1110032A03	-2.29995	3.93317e-05	0.0031784
RGD1565052	similar to hypothetical protein MGC27085	-1.39081	0.0013956	0.0260778
RGD1565480	similar to hypothetical protein MGC35130	-1.4895	0.000630558	0.0163267
RGD1566180	RGD1566180	-1.33728	0.00221537	0.0333005
Ribc2	RIB43A domain with coiled-coils 2	-3.45151	0.0041483	0.0478518
Rln1	relaxin 1	-1.71723	2.81626e-05	0.0027168
Scgb3a2	secretoglobin, family 3A, member 2	-1.28341	0.000268927	0.00982184
Sds	serine dehydratase	-3.31795	2.67707e-05	0.0027012
Sept4	septin 4	-1.13863	7.67973e-05	0.00465734
Serpina10	serine (or cysteine) peptidase inhibitor, clade A (alpha-1 antiproteinase, antitrypsin), member 10	-5.04089	1.05865e-06	0.000510334
Slc13a5	solute carrier family 13 (sodium-dependent citrate transporter), member 5	-0.995136	4.99826e-06	0.00110947
Slc22a13	solute carrier family 22 (organic anion transporter), member 13	-5.5859	6.09957e-07	0.000396464
Slc22a13	solute carrier family 22 (organic anion transporter), member 13	-3.38421	1.03608e-07	0.000215345
Slc22a7	solute carrier family 22 (organic anion transporter), member 7	-5.08488	2.33744e-07	0.000267205
Slc22a9	solute carrier family 22 (organic anion transporter), member 9	-2.3166	1.58765e-05	0.00207337
Slc23a3	solute carrier family 23 (nucleobase transporters), member 3	-1.52803	0.000597271	0.0158049
Slc24a5	solute carrier family 24, member 5	-1.52476	0.000691913	0.0171948
Slc5a10	solute carrier family 5 (sodium/glucose cotransporter), member 10	-1.47356	0.000332798	0.0109374
Slc7a12	solute carrier family 7 (cationic amino acid transporter, y+ system), member 12	-4.53695	1.11607e-06	0.000510334
Slco1a6	solute carrier organic anion transporter family, member 1a6	-2.13816	0.000236573	0.00905935
Smoc2	SPARC related modular calcium binding 2	-3.23486	3.29598e-06	0.000891661
Smoc2	SPARC related modular calcium binding 2	-3.0127	4.32137e-06	0.00102257
Socs2	suppressor of cytokine signaling 2	-1.02787	0.000288228	0.010114
Spetex-2A	Spetex-2A protein	-3.28515	4.49328e-05	0.00348236
Spetex-2F	Spetex-2F protein	-1.84702	0.000154553	0.00701101
Spetex-2G	Spetex-2G protein	-2.91415	0.000138971	0.00660558
Spink8	serine peptidase inhibitor, Kazal type 8	-1.30049	7.7491e-05	0.00467461
Spta1	spectrin, alpha, erythrocytic 1 (elliptocytosis 2)	-1.57866	2.62318e-06	0.000808161
St6gal1	ST6 beta-galactosamide alpha-2,6-sialyltranferase 1	-1.52254	0.000247931	0.009337
St6gal1	ST6 beta-galactosamide alpha-2,6-sialyltranferase 1	-1.06003	0.000230908	0.00891767
Stc2	stanniocalcin 2	-4.35046	8.77475e-05	0.00497809
Stra6	stimulated by retinoic acid gene 6	-1.16101	9.06758e-06	0.00155071
Tle2	transducin-like enhancer of split 2 (E(sp1) homolog, Drosophila)	-1.39292	2.34069e-05	0.0025007
Tnfrsf11b	tumor necrosis factor receptor superfamily, member 11b	-1.81978	0.00127515	0.0246447
Tspan8	tetraspanin 8	-1.12925	0.000224083	0.00878765
Ttc39a	tetratricopeptide repeat domain 39A	-2.22838	4.33938e-05	0.00339049
Ttr	transthyretin	-5.38833	4.33841e-06	0.00102257
Ugt1a9	UDP glucuronosyltransferase 1 family, polypeptide A9	-1.93132	4.53746e-06	0.0010374
Abcb11	ATP-binding cassette, sub-family B (MDR/TAP), member 11	2.10818	0.000100672	0.00536521
Abcc8	ATP-binding cassette, sub-family C (CFTR/MRP), member 8	2.24818	9.25978e-06	0.00155666
Acot5	acyl-CoA thioesterase 5	1.23267	0.000748426	0.0180335
Adcy1	adenylate cyclase 1 (brain)	1.6924	4.98324e-06	0.00110947
Agt	angiotensinogen (serpin peptidase inhibitor, clade A, member 8)	3.13741	3.43173e-06	0.000908644
Ahrr	aryl-hydrocarbon receptor repressor	3.3175	7.84373e-06	0.00141206
Akr1c12l1	aldo-keto reductase family 1, member C12-like 1	4.81816	1.56237e-10	3.57206e-06
Aldh1a1	aldehyde dehydrogenase 1 family, member A1	1.00679	3.84606e-06	0.000944562
Anxa13	annexin A13	2.91921	9.29533e-07	0.000494231
Apoa4	apolipoprotein A-IV	1.01932	0.000358716	0.0112966
Apoh	apolipoprotein H (beta-2-glycoprotein I)	2.94791	4.33335e-08	0.000165122
Asgr1	asialoglycoprotein receptor 1	1.49075	3.34686e-05	0.00293177
B4galt5	UDP-Gal:betaGlcNAc beta 1,4-galactosyltransferase, polypeptide 5	1.00358	1.23078e-05	0.00182722
Bcl6	B-cell CLL/lymphoma 6	2.17974	1.61e-05	0.00207337
Ccdc67	coiled-coil domain containing 67	1.57551	0.000522992	0.0144585
Ccdc88a	coiled coil domain containing 88A	1.11961	0.000115165	0.00582525
Cd28	Cd28 molecule	1.92152	0.000335825	0.0109374
Cdh22	cadherin 22	1.09901	0.00201149	0.0316146
Cks2	CDC28 protein kinase regulatory subunit 2	1.06245	0.00380665	0.0455342
Cldn22	claudin 22	1.11907	7.23653e-05	0.0045453
Cndp1	carnosine dipeptidase 1 (metallopeptidase M20 family)	1.45083	0.000423151	0.0126706
Cnnm1	cyclin M1	2.26317	1.9304e-05	0.00228677
Cpne4	copine IV	2.40802	0.00165108	0.0285759
Cpne4	copine IV	3.23467	0.000194352	0.00809375
Crb1	crumbs homolog 1 (Drosophila)	1.27021	0.00155886	0.0276495
Csmd1	CUB and Sushi multiple domains 1	1.18059	0.000432615	0.0128453
Cyp2c	cytochrome P450, subfamily IIC (mephenytoin 4-hydroxylase)	5.89968	3.71307e-07	0.000353716
Cyp2d4v1	cytochrome P450, family 2, subfamily d, polypeptide 4	1.10943	4.38736e-06	0.00102355
Cyp4a2	cytochrome P450, family 4, subfamily a, polypeptide 2	3.02822	0.000924631	0.0203659
Ddx19a	DEAD (Asp-Glu-Ala-Asp) box polypeptide 19a	1.04671	6.56503e-05	0.00434709
Dhrs7	dehydrogenase/reductase (SDR family) member 7	7.34381	6.24271e-07	0.000396464
Dnajc5b	DnaJ (Hsp40) homolog, subfamily C, member 5 beta	2.47896	0.00022952	0.00891387
Dnm3	dynamin 3	2.64075	2.15762e-07	0.000267205
Dpp6	dipeptidylpeptidase 6	1.25852	2.24164e-05	0.00244202
Dtx4	deltex homolog 4 (Drosophila)	1.03293	0.00288577	0.0389707
Eepd1	endonuclease/exonuclease/phosphatase family domain containing 1	1.01534	0.000267298	0.00980078
Epha4	Eph receptor A4	1.05806	2.98808e-05	0.00275891
Epha4	Eph receptor A4	1.09739	0.000181657	0.00782442
Es22	esterase 22	2.02364	3.15781e-07	0.000329382
Espn	espin	1.21495	0.00131342	0.0251333
Esr1	estrogen receptor 1	1.55047	0.000132052	0.00643733
F2	coagulation factor II (thrombin)	1.71356	2.6511e-06	0.000808161
F3	coagulation factor III (thromboplastin, tissue factor)	1.10235	2.80288e-05	0.00271535
Fabp12	fatty acid binding protein 12	1.03518	0.00332419	0.041713
Fam132a	family with sequence similarity 132, member A	1.6212	0.000497269	0.0140186
Fam186b	family with sequence similarity 186, member B	1.11346	0.00125865	0.0244699
Fgf13	fibroblast growth factor 13	1.12031	3.31501e-06	0.000891661
Fgf13	fibroblast growth factor 13	1.18927	5.45215e-06	0.00115419
Fibcd1	fibrinogen C domain containing 1	1.00983	0.00147831	0.0267817
Fitm1	fat storage-inducing transmembrane protein 1	1.74551	1.98764e-05	0.00231854
Frmpd1	FERM and PDZ domain containing 1	1.32857	5.38046e-05	0.00393014
Gabbr2	gamma-aminobutyric acid (GABA) B receptor 2	1.32131	2.95757e-05	0.00275891
Gabrb3	gamma-aminobutyric acid (GABA) A receptor, beta 3	2.60346	4.37713e-07	0.000375355
Gas2	growth arrest-specific 2	1.39714	5.72757e-07	0.000396464
Gc	group specific component	3.94024	9.47336e-06	0.00158095
Gcnt1	glucosaminyl (N-acetyl) transferase 1, core 2	1.40767	0.000164989	0.00733879
Gdf15	growth differentiation factor 15	1.17266	0.000312826	0.0106272
Glp1r	glucagon-like peptide 1 receptor	1.02446	0.0031564	0.0405876
Gpr1	G protein-coupled receptor 1	1.80219	0.00429073	0.0488297
Gpr77	G protein-coupled receptor 77	1.34934	0.000109995	0.00567681
Gpr83	G protein-coupled receptor 83	3.48317	0.000616493	0.0161269
Grid2ip	glutamate receptor, ionotropic, delta 2 (Grid2) interacting protein	1.26054	0.00115258	0.0231763
Grpr	gastrin releasing peptide receptor	1.52904	0.000283571	0.010001
Gucy1b2	guanylate cyclase 1, soluble, beta 2	1.8711	3.45206e-05	0.00295794
Hao1	hydroxyacid oxidase (glycolate oxidase) 1	1.87737	0.000123743	0.00612369
Hhat	hedgehog acyltransferase	1.90851	0.000153936	0.00699688
Hmgcs2	3-hydroxy-3-methylglutaryl-Coenzyme A synthase 2 (mitochondrial)	3.30086	9.19199e-06	0.00155666
Hoxd4	homeo box D4	1.49486	9.79926e-08	0.000215345
Hsd17b1	hydroxysteroid (17-beta) dehydrogenase 1	1.51739	1.92941e-05	0.00228677
Jakmip2	janus kinase and microtubule interacting protein 2	1.76018	0.000215414	0.00853553
Kifc1	kinesin family member C1	1.36743	3.41121e-05	0.00294304
L1td1	LINE-1 type transposase domain containing 1	1.50865	3.33693e-05	0.00293177
LOC286989	UDP-glucuronosyltransferase	3.83859	6.16709e-06	0.00123683
LOC290876	similar to RIKEN cDNA 1700029H14	1.21416	0.00240366	0.0350608
LOC299312	similar to G protein-binding protein CRFG	1.1967	0.000143742	0.00670687
LOC367975	similar to B-cell translocation gene 1	4.92041	1.96274e-06	0.00066459
LOC497796	hypothetical protein LOC497796	1.30662	0.000281163	0.00999725
LOC498672	similar to F40G12.3	1.01042	0.00166858	0.0287915
LOC500118	similar to RIKEN cDNA D330028D13	1.14111	7.09179e-05	0.00447868
LOC501110	similar to Glutathione S-transferase A1 (GTH1) (HA subunit 1) (GST-epsilon) (GSTA1-1) (GST class-alpha)	1.20051	1.99891e-05	0.00231985
LOC501283	similar to lipid droplet associated protein	1.06169	1.95195e-06	0.00066459
LOC502372	hypothetical protein LOC502372	2.76408	4.26391e-05	0.00336158
LOC685001	similar to MIR-interacting saposin-like protein precursor (Transmembrane protein 4) (Putative secreted protein ZSIG9)	1.3287	6.3133e-05	0.00427045
LOC687842	similar to Cytochrome P450 2C24 (CYPIIC24) (P450-PROS2)	5.61452	1.33914e-07	0.000227458
LOC688832	hypothetical protein LOC688832	3.64661	1.0189e-06	0.000510334
LOC689316	hypothetical protein LOC689316	1.35761	0.00199421	0.0314874
LOC689842	similar to Nucleolar GTP-binding protein 1 (Chronic renal failure gene protein) (GTP-binding protein NGB)	1.13378	1.95922e-05	0.00230895
LOC690226	similar to dehydrogenase/reductase (SDR family) member 7	5.44591	4.05997e-10	4.64116e-06
LOC691416	hypothetical protein LOC691416	1.26402	6.55318e-06	0.00128507
LOC691416	hypothetical protein LOC691416	1.52754	9.8589e-06	0.00159861
Masp2	mannan-binding lectin serine peptidase 2	1.20504	0.000202239	0.00826259
Mbl1	mannose-binding lectin (protein A) 1	2.62565	1.59949e-05	0.00207337
Melk	maternal embryonic leucine zipper kinase	3.60557	1.78386e-09	1.35948e-05
Mlc1	megalencephalic leukoencephalopathy with subcortical cysts 1 homolog (human)	3.87548	7.64935e-08	0.000212474
Mlph	melanophilin	1.90978	1.53199e-06	0.000636835
Mmp12	matrix metallopeptidase 12	1.14339	0.00443176	0.0496405
Mpped1	metallophosphoesterase domain containing 1	6.17372	1.39283e-07	0.000227458
Mybl1	myeloblastosis oncogene-like 1	2.46892	3.66413e-06	0.000941271
Nefm	neurofilament, medium polypeptide	3.03392	3.59382e-08	0.000164331
Nrep	neuronal regeneration related protein	1.15805	0.00029741	0.0102405
Obfc2a	oligonucleotide/oligosaccharide-binding fold containing 2A	1.16663	2.45452e-05	0.00256245
Olr857	olfactory receptor 857	2.41517	0.00289329	0.0389955
Ostalpha	organic solute transporter alpha	1.12525	3.06234e-05	0.00278941
Panx2	pannexin 2	1.04194	4.01008e-05	0.00322825
Pecr	peroxisomal trans-2-enoyl-CoA reductase	1.14726	9.75162e-05	0.0052832
Picalm	phosphatidylinositol binding clathrin assembly protein	1.14375	2.96271e-06	0.000836252
Pipox	pipecolic acid oxidase	1.93621	0.000492133	0.0139253
Plcl2	phospholipase C-like 2	1.53722	1.34419e-05	0.00191173
Polr3g	polymerase (RNA) III (DNA directed) polypeptide G (32kD)	1.33661	3.13909e-05	0.00281823
Polr3g	polymerase (RNA) III (DNA directed) polypeptide G (32kD)	1.40482	8.02366e-06	0.00143316
Ppm1j	protein phosphatase 1J	1.56644	2.9631e-05	0.00275891
Prima1	proline rich membrane anchor 1	2.99931	5.37438e-06	0.00115419
Prlr	prolactin receptor	1.14284	0.000181725	0.00782442
Proc	protein C	1.01096	2.21754e-07	0.000267205
Ptgds	prostaglandin D2 synthase (brain)	2.19355	2.46091e-06	0.000786509
Ptpn22	protein tyrosine phosphatase, non-receptor type 22 (lymphoid)	2.21296	1.99936e-06	0.00066459
Rarres1	retinoic acid receptor responder (tazarotene induced) 1	2.5728	2.24026e-05	0.00244202
Rasa2	RAS p21 protein activator 2	1.04409	5.92022e-05	0.00411584
Rasl12	RAS-like, family 12	2.17978	2.11797e-05	0.0023621
Rdh2	retinol dehydrogenase 2	1.56	0.000448781	0.0131384
Rdh2	retinol dehydrogenase 2	1.8495	0.00113879	0.0229798
Reep6	receptor accessory protein 6	1.20423	1.77911e-06	0.00066459
RGD1304605	hypothetical LOC299944	6.55894	1.63255e-08	9.33123e-05
RGD1305412	similar to exonuclease NEF-sp	1.34981	8.6969e-05	0.00495854
RGD1305733	similar to RIKEN cDNA 2900011O08	2.03465	5.90816e-05	0.00411584
RGD1305733	similar to RIKEN cDNA 2900011O08	2.32145	7.51972e-05	0.00462656
RGD1309170	similar to hypothetical protein DKFZp434G072	1.48142	0.00236425	0.0347166
RGD1310641	similar to hypothetical protein	2.5476	0.0011081	0.0226403
RGD1311575	hypothetical LOC289568	1.38372	0.000458299	0.0133052
RGD1561849	similar to RIKEN cDNA 3110035E14	1.20729	0.00122455	0.0240938
RGD1561849	similar to RIKEN cDNA 3110035E14	2.62874	0.000164361	0.00733817
RGD1562024	RGD1562024	1.36804	8.63242e-05	0.00495854
RGD1562043	similar to Claudin-22	2.20011	0.000973658	0.0210603
RGD1562344	similar to Gm566 protein	2.27899	7.25584e-07	0.000436553
RGD1563748	similar to ankyrin-like protein	1.8378	0.000568999	0.0152688
RGD1563821	RGD1563821	2.43455	0.000353647	0.0112451
RGD1563825	similar to ENSANGP00000020885	4.17098	4.46326e-06	0.00103074
RGD1563825	similar to ENSANGP00000020885	4.78189	9.00105e-07	0.000492162
RGD1564391	RGD1564391	1.7284	3.16949e-07	0.000329382
RGD1565166	similar to MGC45438 protein	1.46838	2.39867e-05	0.00252723
Rgn	regucalcin (senescence marker protein-30)	1.44878	0.000673793	0.0169699
Rpp25	ribonuclease P 25 subunit (human)	1.77178	4.64356e-05	0.00353202
Rufy3	RUN and FYVE domain containing 3	1.05937	0.00206199	0.0319887
Scgb1c1	secretoglobin, family 1C, member 1	1.1962	0.000170205	0.00746909
Sectm1b	secreted and transmembrane 1B	1.21268	5.42977e-05	0.00395353
Sema5a	sema domain, seven thrombospondin repeats (type 1 and type 1-like), transmembrane domain (TM) and short cytoplasmic domain, (semaphorin) 5A	1.00357	7.60241e-05	0.00463504
Sema5a	sema domain, seven thrombospondin repeats (type 1 and type 1-like), transmembrane domain (TM) and short cytoplasmic domain, (semaphorin) 5A	1.24739	1.00483e-06	0.000510334
Sept3	septin 3	0.99524	9.819e-06	0.00159861
Slc10a1	solute carrier family 10 (sodium/bile acid cotransporter family), member 1	1.11939	0.00039783	0.0121436
Slc24a2	solute carrier family 24 (sodium/potassium/calcium exchanger), member 2	1.052	0.000151941	0.00693378
Slc30a2	solute carrier family 30 (zinc transporter), member 2	1.26033	7.1248e-06	0.00134891
Slc35f1	solute carrier family 35, member F1	1.03722	0.000659148	0.0168045
Slc39a4l	solute carrier family 39 (zinc transporter), member 4-like	1.08636	1.58957e-05	0.00207337
Slc6a4	solute carrier family 6 (neurotransmitter transporter, serotonin), member 4	1.08069	1.36296e-05	0.00191173
Slco1a1	solute carrier organic anion transporter family, member 1a1	7.424	1.98747e-06	0.00066459
Sntg2	syntrophin, gamma 2	1.83178	2.32069e-05	0.00249098
Spc25	SPC25, NDC80 kinetochore complex component, homolog (S. cerevisiae)	1.01589	0.00172552	0.0291515
Spns3	spinster homolog 3 (Drosophila)	1.41282	0.00275158	0.03792
Stom	stomatin	1.12021	0.00118816	0.0235633
Tff3	trefoil factor 3, intestinal	1.38618	0.000923476	0.0203659
Tm4sf20	transmembrane 4 L six family member 20	3.46834	1.5633e-06	0.000638245
Tmem144	transmembrane protein 144	1.01884	3.89479e-05	0.0031784
Tmem144	transmembrane protein 144	1.09045	0.000185372	0.00786299
Tmem169	transmembrane protein 169	1.25438	0.001708	0.0291515
Tmod1	tropomodulin 1	1.26738	0.000293578	0.0101638
Tmprss4	transmembrane protease, serine 4	1.77309	0.000799339	0.0188599
Tox	thymocyte selection-associated high mobility group box	1.0739	1.81454e-05	0.00221849
Tph1	tryptophan hydroxylase 1	1.40664	1.17349e-07	0.00022358
Tpx2	TPX2, microtubule-associated, homolog (Xenopus laevis)	1.30121	5.75897e-05	0.00407639
Trim59	tripartite motif-containing 59	1.01821	5.77719e-06	0.00119227
Trpm8	transient receptor potential cation channel, subfamily M, member 8	1.42177	0.000597184	0.0158049
Usp9x	ubiquitin specific peptidase 9, X-linked	2.35341	0.00252599	0.0360497
Ust5r	integral membrane transport protein UST5r	1.06775	0.000185002	0.00786299
Vom2r36	vomeronasal 2 receptor, 36	1.57621	0.00153723	0.0274148
Zfp93	zinc finger protein 64	1.29225	1.14045e-05	0.00174994
